# Supplementary material for: A genome resource for green millet Setaria viridis enables discovery of agronomically valuable loci
Source: Nat Biotechnol. 2020 Oct 5;38(10):1203–10. doi: 10.1038/s41587-020-0681-2 (PMC7536120; doi:10.1038/s41587-020-0681-2)
Supplement: Supplementary file 4 — PAV data for each subpopulation. [file 41587_2020_681_MOESM4_ESM.dat]

Supplementary Table 3. PAV diversity by subpopulation, listing over- and under-represented loci.
genes	centralCounts_n35	centralEast_n59	centralNorth_n78	westCoast_n130	totalGeneCounts	central_ChiSq	centralEast_ChiSq	centralNorth_ChiSq	westCoast_ChiSq	chiSq_value	pvalue	adjustedPvalue_BH
Sevir.4G009601	34	59	78	130	301	-0.0224062634631129	0.000649127577039091	0.000858158474210469	0.00143006378777549	0.0253436133021379	0.998935067646811	1
Sevir.4G125300	35	59	78	130	302	4.11428712361247e-12	2.28067841472474e-12	2.44153889022567e-12	-3.98769208558911e-13	9.23527363712179e-12	1	1
Sevir.4G299300	35	59	78	130	302	4.11428712361247e-12	2.28067841472474e-12	2.44153889022567e-12	-3.98769208558911e-13	9.23527363712179e-12	1	1
Sevir.4G276100	33	59	78	129	299	-0.0787859577840501	0.00588076053742064	0.00777453411617841	0.000659663701807563	0.0931009161394567	0.992652288691496	1
Sevir.4G228200	34	59	78	130	301	-0.0224062634631129	0.000649127577039091	0.000858158474210469	0.00143006378777549	0.0253436133021379	0.998935067646811	1
Sevir.4G080000	35	58	78	130	301	0.000385109638679468	-0.0110096801405227	0.000858158474210469	0.00143006378777549	0.0136830120411881	0.999576055182529	1
Sevir.4G040300	35	59	78	130	302	4.11428712361247e-12	2.28067841472474e-12	2.44153889022567e-12	-3.98769208558911e-13	9.23527363712179e-12	1	1
Sevir.4G045500	34	55	75	124	288	0.0116108586888786	-0.0284359520042167	0.00509976884482261	5.65733634362841e-06	0.0451522368742616	0.997482540476899	1
Sevir.4G176200	35	59	78	130	302	4.11428712361247e-12	2.28067841472474e-12	2.44153889022567e-12	-3.98769208558911e-13	9.23527363712179e-12	1	1
Sevir.4G024700	35	59	78	130	302	4.11428712361247e-12	2.28067841472474e-12	2.44153889022567e-12	-3.98769208558911e-13	9.23527363712179e-12	1	1
Sevir.4G252600	35	59	78	129	301	0.000385109638679468	0.000649127577039091	0.000858158474210469	-0.00250351975694513	0.00439591544687416	0.999922585887767	1
Sevir.4G149400	35	57	75	129	296	0.0140957027069005	-0.0118499770008596	-0.0275135696868547	0.0196611940771639	0.0731204434717788	0.994855179648209	1
Sevir.4G195800	35	59	78	130	302	4.11428712361247e-12	2.28067841472474e-12	2.44153889022567e-12	-3.98769208558911e-13	9.23527363712179e-12	1	1
Sevir.4G241400	35	59	77	129	300	0.00154541333747505	0.00260501066896256	-0.00301618765328275	-0.000149786156134936	0.0073163978158553	0.999833922143162	1
Sevir.4G137000	32	48	62	113	255	0.20261773422096	-0.0663347290100171	-0.226335579834755	0.0951497171569641	0.590437760222696	0.898617898263985	1
Sevir.4G016900	30	44	69	125	268	-0.0361477770366075	-1.33408643433365	-0.000689926671321929	0.804822832544795	2.17574697058637	0.5367412466627	1
Sevir.4G144102	35	59	78	130	302	4.11428712361247e-12	2.28067841472474e-12	2.44153889022567e-12	-3.98769208558911e-13	9.23527363712179e-12	1	1
Sevir.4G018400	29	53	58	120	260	-0.0425594592937047	0.0957458975214184	-1.24738389650589	0.583250767556153	1.96894002087717	0.57887828210529	1
Sevir.4G167800	30	31	53	102	216	0.985497278915792	-2.97189829389578	-0.139336817892766	0.875003197617699	4.97173558832204	0.173878541558327	1
Sevir.4G282800	33	58	78	129	298	-0.0683499442195673	-0.00082028967213868	0.0138676510091857	0.00406198069409571	0.0870998655949874	0.993339218100138	1
Sevir.4G111600	35	59	78	130	302	4.11428712361247e-12	2.28067841472474e-12	2.44153889022567e-12	-3.98769208558911e-13	9.23527363712179e-12	1	1
Sevir.4G253400	35	59	78	129	301	0.000385109638679468	0.000649127577039091	0.000858158474210469	-0.00250351975694513	0.00439591544687416	0.999922585887767	1
Sevir.4G092900	33	56	77	124	290	-0.0110445081980382	-0.00758680210537984	0.058841607917189	-0.00557776176850684	0.0830506799891139	0.993790755414563	1
Sevir.4G086000	34	57	76	129	296	-0.00270505169728717	-0.0118499770008596	-0.00265251927311502	0.0196611940771639	0.0368687420484257	0.998137879496971	1
Sevir.4G192900	35	59	78	130	302	4.11428712361247e-12	2.28067841472474e-12	2.44153889022567e-12	-3.98769208558911e-13	9.23527363712179e-12	1	1
Sevir.4G136200	34	54	72	125	285	0.0284987414119195	-0.0506181799726921	-0.035181891145151	0.0437923604280873	0.15809117295785	0.984053107991452	1
Sevir.4G227400	35	59	78	130	302	4.11428712361247e-12	2.28067841472474e-12	2.44153889022567e-12	-3.98769208558911e-13	9.23527363712179e-12	1	1
Sevir.4G072500	34	59	78	130	301	-0.0224062634631129	0.000649127577039091	0.000858158474210469	0.00143006378777549	0.0253436133021379	0.998935067646811	1
Sevir.4G082800	35	57	78	129	299	0.00348868896736635	-0.0342230441212523	0.00777453411617841	0.000659663701807563	0.0461459309066047	0.997399753147507	1
Sevir.4G179200	35	59	78	130	302	4.11428712361247e-12	2.28067841472474e-12	2.44153889022567e-12	-3.98769208558911e-13	9.23527363712179e-12	1	1
Sevir.4G062700	35	59	78	130	302	4.11428712361247e-12	2.28067841472474e-12	2.44153889022567e-12	-3.98769208558911e-13	9.23527363712179e-12	1	1
Sevir.4G064500	35	51	75	126	287	0.0908589198649565	-0.458361072220617	0.0103094980045606	0.0488622178396205	0.608391707929755	0.894508625149139	1
Sevir.4G157700	35	59	78	130	302	4.11428712361247e-12	2.28067841472474e-12	2.44153889022567e-12	-3.98769208558911e-13	9.23527363712179e-12	1	1
Sevir.4G105200	35	59	78	129	301	0.000385109638679468	0.000649127577039091	0.000858158474210469	-0.00250351975694513	0.00439591544687416	0.999922585887767	1
Sevir.4G111300	35	59	78	130	302	4.11428712361247e-12	2.28067841472474e-12	2.44153889022567e-12	-3.98769208558911e-13	9.23527363712179e-12	1	1
Sevir.4G266100	34	57	77	128	296	-0.00270505169728717	-0.0118499770008596	0.00395224964859733	0.00266546379185458	0.0211727421385987	0.999185806601152	1
Sevir.4G134300	34	57	78	129	298	-0.00833143390066109	-0.0255042375579008	0.0138676510091857	0.00406198069409571	0.0517653031618433	0.996915800116302	1
Sevir.4G013100	34	50	71	113	268	0.278368086949243	-0.106160396401919	0.0458494636316183	-0.0484522174441263	0.478830164426907	0.923517099977852	1
Sevir.4G125100	35	59	78	130	302	4.11428712361247e-12	2.28067841472474e-12	2.44153889022567e-12	-3.98769208558911e-13	9.23527363712179e-12	1	1
Sevir.4G294300	34	59	78	130	301	-0.0224062634631129	0.000649127577039091	0.000858158474210469	0.00143006378777549	0.0253436133021379	0.998935067646811	1
Sevir.4G246401	30	54	77	126	287	-0.319825206431397	-0.0763861536314189	0.111444861310051	0.0488622178396205	0.556518439212487	0.906310224050156	1
Sevir.4G089800	33	59	75	128	295	-0.0413317199234952	0.0324508752565722	-0.0186496933129119	0.00808471078775914	0.100516999280738	0.991775309716461	1
Sevir.4G205500	35	59	78	130	302	4.11428712361247e-12	2.28067841472474e-12	2.44153889022567e-12	-3.98769208558911e-13	9.23527363712179e-12	1	1
Sevir.4G045700	35	58	78	130	301	0.000385109638679468	-0.0110096801405227	0.000858158474210469	0.00143006378777549	0.0136830120411881	0.999576055182529	1
Sevir.4G125801	34	52	69	124	279	0.0857951444530358	-0.115272303825335	-0.12990762741188	0.126687736605257	0.457662812295508	0.928089240342922	1
Sevir.4G113400	35	59	78	130	302	4.11428712361247e-12	2.28067841472474e-12	2.44153889022567e-12	-3.98769208558911e-13	9.23527363712179e-12	1	1
Sevir.4G071000	35	58	78	130	301	0.000385109638679468	-0.0110096801405227	0.000858158474210469	0.00143006378777549	0.0136830120411881	0.999576055182529	1
Sevir.4G151200	35	59	78	130	302	4.11428712361247e-12	2.28067841472474e-12	2.44153889022567e-12	-3.98769208558911e-13	9.23527363712179e-12	1	1
Sevir.4G185600	35	59	78	130	302	4.11428712361247e-12	2.28067841472474e-12	2.44153889022567e-12	-3.98769208558911e-13	9.23527363712179e-12	1	1
Sevir.4G132100	35	59	78	130	302	4.11428712361247e-12	2.28067841472474e-12	2.44153889022567e-12	-3.98769208558911e-13	9.23527363712179e-12	1	1
Sevir.4G237500	35	59	78	130	302	4.11428712361247e-12	2.28067841472474e-12	2.44153889022567e-12	-3.98769208558911e-13	9.23527363712179e-12	1	1
Sevir.4G044700	34	57	76	130	297	-0.00513749933467013	-0.0180423023308231	-0.00654565321495639	0.0362340673404727	0.0659595222209222	0.995582693719939	1
Sevir.4G051000	32	58	76	130	296	-0.154827284548462	0.000512759196950449	-0.00265251927311502	0.0523533891895963	0.210345952208123	0.975902076163754	1
Sevir.4G098800	35	59	78	130	302	4.11428712361247e-12	2.28067841472474e-12	2.44153889022567e-12	-3.98769208558911e-13	9.23527363712179e-12	1	1
Sevir.4G023600	32	51	70	124	277	-0.000328152441677839	-0.179406280604033	-0.0332800117104304	0.190145687050061	0.403160131806202	0.939588914660489	1
Sevir.4G142402	18	40	46	75	179	-0.36322768362286	0.723443859658422	-0.00116201284398332	-0.0546993082677192	1.14253286439298	0.766817652418993	1
Sevir.4G136500	35	59	78	130	302	4.11428712361247e-12	2.28067841472474e-12	2.44153889022567e-12	-3.98769208558911e-13	9.23527363712179e-12	1	1
Sevir.4G075600	35	59	78	130	302	4.11428712361247e-12	2.28067841472474e-12	2.44153889022567e-12	-3.98769208558911e-13	9.23527363712179e-12	1	1
Sevir.4G209201	35	59	78	130	302	4.11428712361247e-12	2.28067841472474e-12	2.44153889022567e-12	-3.98769208558911e-13	9.23527363712179e-12	1	1
Sevir.4G252500	35	59	78	127	299	0.00348868896736635	0.00588076053742064	0.00777453411617841	-0.0226820090527288	0.0398259926736942	0.997911253350869	1
Sevir.4G114400	35	59	78	130	302	4.11428712361247e-12	2.28067841472474e-12	2.44153889022567e-12	-3.98769208558911e-13	9.23527363712179e-12	1	1
Sevir.4G045000	33	52	72	121	278	0.0189546884080257	-0.0983565229038438	0.000549808907798213	0.0148065086993665	0.132667528919034	0.98764774125973	1
Sevir.4G057900	32	59	78	116	285	-0.0321063937766482	0.198107537546277	0.261904702107849	-0.363955282938901	0.856073916369676	0.836013108914782	1
Sevir.4G066800	24	46	65	80	215	-0.0337627761735765	0.380293590478088	1.61507627907215	-1.70172741512062	3.73086006084443	0.292031339551978	1
Sevir.4G141100	35	59	78	130	302	4.11428712361247e-12	2.28067841472474e-12	2.44153889022567e-12	-3.98769208558911e-13	9.23527363712179e-12	1	1
Sevir.4G019400	35	59	78	129	301	0.000385109638679468	0.000649127577039091	0.000858158474210469	-0.00250351975694513	0.00439591544687416	0.999922585887767	1
Sevir.4G052900	35	59	77	128	299	0.00348868896736635	0.00588076053742064	-0.000656436106972683	-0.0039013487705317	0.0139272343822914	0.999564686336092	1
Sevir.4G088600	35	59	78	130	302	4.11428712361247e-12	2.28067841472474e-12	2.44153889022567e-12	-3.98769208558911e-13	9.23527363712179e-12	1	1
Sevir.4G168600	35	59	78	130	302	4.11428712361247e-12	2.28067841472474e-12	2.44153889022567e-12	-3.98769208558911e-13	9.23527363712179e-12	1	1
Sevir.4G236000	35	59	78	130	302	4.11428712361247e-12	2.28067841472474e-12	2.44153889022567e-12	-3.98769208558911e-13	9.23527363712179e-12	1	1
Sevir.4G226300	28	32	55	101	216	0.351633256299978	-2.46483644052995	-0.011132374697621	0.691741210274716	3.51934328180226	0.318262014098823	1
Sevir.4G050900	34	48	68	117	267	0.301870252068903	-0.332122489503949	-0.0133712568001841	0.0371453900228373	0.684509388395873	0.876841307271557	1
Sevir.4G168201	35	59	78	130	302	4.11428712361247e-12	2.28067841472474e-12	2.44153889022567e-12	-3.98769208558911e-13	9.23527363712179e-12	1	1
Sevir.4G110900	31	56	78	129	294	-0.277121666153531	-0.0359555911923814	0.0562245551045483	0.0471859368940151	0.416487749344476	0.936815842257087	1
Sevir.4G286100	35	59	78	130	302	4.11428712361247e-12	2.28067841472474e-12	2.44153889022567e-12	-3.98769208558911e-13	9.23527363712179e-12	1	1
Sevir.4G256700	35	58	78	129	300	0.00154541333747505	-0.00633343174099108	0.00344389200245784	-0.000149786156134936	0.0114725232370589	0.999674303583856	1
Sevir.4G195300	35	59	78	130	302	4.11428712361247e-12	2.28067841472474e-12	2.44153889022567e-12	-3.98769208558911e-13	9.23527363712179e-12	1	1
Sevir.4G170202	35	59	78	130	302	4.11428712361247e-12	2.28067841472474e-12	2.44153889022567e-12	-3.98769208558911e-13	9.23527363712179e-12	1	1
Sevir.4G229200	35	58	78	130	301	0.000385109638679468	-0.0110096801405227	0.000858158474210469	0.00143006378777549	0.0136830120411881	0.999576055182529	1
Sevir.4G204902	35	59	78	130	302	4.11428712361247e-12	2.28067841472474e-12	2.44153889022567e-12	-3.98769208558911e-13	9.23527363712179e-12	1	1
Sevir.4G078700	15	56	61	111	243	-6.15166272864795	1.53140575477597	-0.0494435957648774	0.391252264927822	8.12376434411662	0.0435219347142347	0.407147858206869
Sevir.4G181600	35	59	78	130	302	4.11428712361247e-12	2.28067841472474e-12	2.44153889022567e-12	-3.98769208558911e-13	9.23527363712179e-12	1	1
Sevir.4G043500	35	59	78	130	302	4.11428712361247e-12	2.28067841472474e-12	2.44153889022567e-12	-3.98769208558911e-13	9.23527363712179e-12	1	1
Sevir.4G054801	35	59	78	130	302	4.11428712361247e-12	2.28067841472474e-12	2.44153889022567e-12	-3.98769208558911e-13	9.23527363712179e-12	1	1
Sevir.4G041802	6	15	7	9	37	0.683447673779255	8.35537112133012	-0.683802734687511	-3.01280780398786	12.7354293337847	0.00524513156029193	0.0642817223853193
Sevir.4G146000	33	53	75	123	284	0.000225251328982743	-0.111158199139326	0.0370719740398203	0.00458078976252644	0.153036214270656	0.984788968379295	1
Sevir.4G063102	35	59	78	130	302	4.11428712361247e-12	2.28067841472474e-12	2.44153889022567e-12	-3.98769208558911e-13	9.23527363712179e-12	1	1
Sevir.4G298300	35	58	77	129	299	0.00348868896736635	-0.00293268803443921	-0.000656436106972683	0.000659663701807563	0.00773747681058581	0.999819403234724	1
Sevir.4G013600	34	52	74	129	289	0.00766354775915918	-0.352351656634147	-0.00552823239925802	0.169796787013289	0.535340223805854	0.911061479491966	1
Sevir.4G043200	35	59	78	130	302	4.11428712361247e-12	2.28067841472474e-12	2.44153889022567e-12	-3.98769208558911e-13	9.23527363712179e-12	1	1
Sevir.4G036402	35	59	78	130	302	4.11428712361247e-12	2.28067841472474e-12	2.44153889022567e-12	-3.98769208558911e-13	9.23527363712179e-12	1	1
Sevir.4G079100	35	59	77	130	301	0.000385109638679468	0.000649127577039091	-0.00707639334214224	0.00143006378777549	0.00954069434563628	0.999752858272342	1
Sevir.4G058500	35	58	78	130	301	0.000385109638679468	-0.0110096801405227	0.000858158474210469	0.00143006378777549	0.0136830120411881	0.999576055182529	1
Sevir.4G186400	35	59	77	127	298	0.00622281879611586	0.0104896644318415	1.42573690766153e-05	-0.0127354077408246	0.0294621483378586	0.998666846729122	1
Sevir.4G069700	35	59	78	130	302	4.11428712361247e-12	2.28067841472474e-12	2.44153889022567e-12	-3.98769208558911e-13	9.23527363712179e-12	1	1
Sevir.4G259300	35	58	78	128	299	0.00348868896736635	-0.00293268803443921	0.00777453411617841	-0.0039013487705317	0.0180972598885157	0.999356006625922	1
Sevir.4G221100	35	59	78	130	302	4.11428712361247e-12	2.28067841472474e-12	2.44153889022567e-12	-3.98769208558911e-13	9.23527363712179e-12	1	1
Sevir.4G201200	27	1	53	16	97	22.0894574647331	-17.0030969368472	31.1753851748952	-15.8859759976292	86.1539155741047	1.46706195128112e-18	1.92211380154039e-16
Sevir.4G003000	35	59	77	130	301	0.000385109638679468	0.000649127577039091	-0.00707639334214224	0.00143006378777549	0.00954069434563628	0.999752858272342	1
Sevir.4G249300	35	59	77	130	301	0.000385109638679468	0.000649127577039091	-0.00707639334214224	0.00143006378777549	0.00954069434563628	0.999752858272342	1
Sevir.4G275200	35	59	78	129	301	0.000385109638679468	0.000649127577039091	0.000858158474210469	-0.00250351975694513	0.00439591544687416	0.999922585887767	1
Sevir.4G219100	35	58	78	130	301	0.000385109638679468	-0.0110096801405227	0.000858158474210469	0.00143006378777549	0.0136830120411881	0.999576055182529	1
Sevir.4G216200	35	59	77	130	301	0.000385109638679468	0.000649127577039091	-0.00707639334214224	0.00143006378777549	0.00954069434563628	0.999752858272342	1
Sevir.4G027600	35	59	71	110	275	0.307226814549973	0.51789501163887	-9.87037554058521e-06	-0.592868954225165	1.41800065078955	0.701320756416604	1
Sevir.4G035401	6	11	28	34	79	-1.08763458139028	-1.27372185031758	2.82786504601274	-1.29041550386861e-06	5.1892227681361	0.158454241555219	1
Sevir.4G052100	34	59	78	130	301	-0.0224062634631129	0.000649127577039091	0.000858158474210469	0.00143006378777549	0.0253436133021379	0.998935067646811	1
Sevir.4G124000	22	45	60	98	225	-0.637172236794925	0.024750667568572	0.0613014088776788	0.0135523713513627	0.736776684592539	0.864521475744309	1
Sevir.4G036500	35	57	78	129	299	0.00348868896736635	-0.0342230441212523	0.00777453411617841	0.000659663701807563	0.0461459309066047	0.997399753147507	1
Sevir.4G062400	32	56	70	124	282	-0.0142362703061871	0.0149418206048235	-0.110304442353862	0.0560855223860533	0.195568055650926	0.978301574293605	1
Sevir.4G147600	34	58	71	127	290	0.00454272862895526	0.0319008604217151	-0.203136592597496	0.0375668176095372	0.277146999257703	0.964267604956258	1
Sevir.4G153400	35	59	78	130	302	4.11428712361247e-12	2.28067841472474e-12	2.44153889022567e-12	-3.98769208558911e-13	9.23527363712179e-12	1	1
Sevir.4G220600	35	58	77	129	299	0.00348868896736635	-0.00293268803443921	-0.000656436106972683	0.000659663701807563	0.00773747681058581	0.999819403234724	1
Sevir.4G036101	35	58	78	129	300	0.00154541333747505	-0.00633343174099108	0.00344389200245784	-0.000149786156134936	0.0114725232370589	0.999674303583856	1
Sevir.4G121300	35	59	78	130	302	4.11428712361247e-12	2.28067841472474e-12	2.44153889022567e-12	-3.98769208558911e-13	9.23527363712179e-12	1	1
Sevir.4G025300	35	59	78	129	301	0.000385109638679468	0.000649127577039091	0.000858158474210469	-0.00250351975694513	0.00439591544687416	0.999922585887767	1
Sevir.4G272001	31	58	78	126	293	-0.257488026788867	0.0100451717484551	0.07140196075337	-0.000125544436761514	0.339060703727453	0.952522333131316	1
Sevir.4G254900	35	59	78	130	302	4.11428712361247e-12	2.28067841472474e-12	2.44153889022567e-12	-3.98769208558911e-13	9.23527363712179e-12	1	1
Sevir.4G053800	35	59	78	130	302	4.11428712361247e-12	2.28067841472474e-12	2.44153889022567e-12	-3.98769208558911e-13	9.23527363712179e-12	1	1
Sevir.4G269800	35	59	78	129	301	0.000385109638679468	0.000649127577039091	0.000858158474210469	-0.00250351975694513	0.00439591544687416	0.999922585887767	1
Sevir.4G033500	34	56	73	119	282	0.0531434301503441	0.0149418206048235	0.000376406429332899	-0.0470844400695171	0.115546097254018	0.989908698034614	1
Sevir.4G128000	35	59	78	130	302	4.11428712361247e-12	2.28067841472474e-12	2.44153889022567e-12	-3.98769208558911e-13	9.23527363712179e-12	1	1
Sevir.4G151701	35	57	78	128	298	0.00622281879611586	-0.0255042375579008	0.0138676510091857	-0.000603134504660817	0.0461978418678632	0.997395404723928	1
Sevir.4G136000	35	59	78	130	302	4.11428712361247e-12	2.28067841472474e-12	2.44153889022567e-12	-3.98769208558911e-13	9.23527363712179e-12	1	1
Sevir.4G211600	35	58	77	129	299	0.00348868896736635	-0.00293268803443921	-0.000656436106972683	0.000659663701807563	0.00773747681058581	0.999819403234724	1
Sevir.4G196400	35	58	77	130	300	0.00154541333747505	-0.00633343174099108	-0.00301618765328275	0.005739418667068	0.0166344513988169	0.999432239354924	1
Sevir.4G218800	35	58	78	130	301	0.000385109638679468	-0.0110096801405227	0.000858158474210469	0.00143006378777549	0.0136830120411881	0.999576055182529	1
Sevir.4G092500	35	59	77	130	301	0.000385109638679468	0.000649127577039091	-0.00707639334214224	0.00143006378777549	0.00954069434563628	0.999752858272342	1
Sevir.4G165001	35	58	75	129	297	0.00975579124997475	-9.25024342535161e-06	-0.0380570031222525	0.0103859536930655	0.0582079983087181	0.996329530635955	1
Sevir.4G184800	30	59	70	117	276	-0.123399609586271	0.478502907248874	-0.0231549780572068	-0.0275124360003536	0.652569930892705	0.884299096881686	1
Sevir.4G206100	35	59	78	130	302	4.11428712361247e-12	2.28067841472474e-12	2.44153889022567e-12	-3.98769208558911e-13	9.23527363712179e-12	1	1
Sevir.4G271800	35	59	77	130	301	0.000385109638679468	0.000649127577039091	-0.00707639334214224	0.00143006378777549	0.00954069434563628	0.999752858272342	1
Sevir.4G236200	35	59	78	129	301	0.000385109638679468	0.000649127577039091	0.000858158474210469	-0.00250351975694513	0.00439591544687416	0.999922585887767	1
Sevir.4G066000	35	58	78	128	299	0.00348868896736635	-0.00293268803443921	0.00777453411617841	-0.0039013487705317	0.0180972598885157	0.999356006625922	1
Sevir.4G036900	35	59	78	130	302	4.11428712361247e-12	2.28067841472474e-12	2.44153889022567e-12	-3.98769208558911e-13	9.23527363712179e-12	1	1
Sevir.4G204600	35	59	78	130	302	4.11428712361247e-12	2.28067841472474e-12	2.44153889022567e-12	-3.98769208558911e-13	9.23527363712179e-12	1	1
Sevir.4G067100	6	14	61	33	114	-3.93672896429678	-3.07199629594877	33.8204688988672	-5.26434714664099	46.0935413057538	5.41760991374702e-10	2.05732632069261e-08
Sevir.4G002600	35	59	78	130	302	4.11428712361247e-12	2.28067841472474e-12	2.44153889022567e-12	-3.98769208558911e-13	9.23527363712179e-12	1	1
Sevir.4G097401	35	59	78	130	302	4.11428712361247e-12	2.28067841472474e-12	2.44153889022567e-12	-3.98769208558911e-13	9.23527363712179e-12	1	1
Sevir.4G234500	14	59	65	128	266	-9.18570091669248	0.951852775942439	-0.199479214663579	1.59087474166312	11.9279076489616	0.0076342430213864	0.08965772615763
Sevir.4G087700	35	57	76	130	298	0.00622281879611586	-0.0255042375579008	-0.0121460688081948	0.0231119463091293	0.0669850714713408	0.995480658186583	1
Sevir.4G266800	33	58	76	129	296	-0.0496155789778075	0.000512759196950449	-0.00265251927311502	0.0196611940771639	0.0724420515250369	0.994925583399802	1
Sevir.4G215900	28	13	61	59	161	4.6763397103155	-10.8266238865556	9.06694345944637	-1.53215712394944	26.1020641802669	9.07944479859993e-06	0.000188308420300679
Sevir.4G295800	35	58	76	129	298	0.00622281879611586	-0.00082028967213868	-0.0121460688081948	0.00406198069409571	0.023251157970545	0.999063606597304	1
Sevir.4G031400	27	2	75	96	200	0.629953640395534	-35.1752129014835	10.5498700351365	1.14009868660672	47.4951352636223	2.7270827251881e-10	1.07546569550374e-08
Sevir.4G218601	31	53	73	123	280	-0.064819949461207	-0.0529546191270309	0.00643415076097092	0.050625223901991	0.1748339432512	0.981545907759414	1
Sevir.4G265001	33	51	78	122	284	0.000225251328982743	-0.362291384251117	0.29465704648147	-0.000518062186889005	0.657691744248458	0.883107203354139	1
Sevir.4G030200	35	59	78	130	302	4.11428712361247e-12	2.28067841472474e-12	2.44153889022567e-12	-3.98769208558911e-13	9.23527363712179e-12	1	1
Sevir.4G123900	35	57	75	127	294	0.0252292789157907	-0.00332597684440291	-0.0114825123377857	0.00155560104342114	0.0415933691414005	0.997771861051976	1
Sevir.4G301900	35	53	74	120	282	0.164390354614335	-0.0794916814027256	0.0186528136999487	-0.0159332126404242	0.278468062357434	0.964025847239794	1
Sevir.4G026200	31	44	69	113	257	0.0495828476620156	-0.767731164986059	0.10361429123702	0.0508089660506846	0.971737269935779	0.808090248433076	1
Sevir.4G153300	34	51	76	117	278	0.0985031917352415	-0.201880110529918	0.245524519801589	-0.0595219465327248	0.605429768599473	0.895188234653815	1
Sevir.4G218300	35	59	78	130	302	4.11428712361247e-12	2.28067841472474e-12	2.44153889022567e-12	-3.98769208558911e-13	9.23527363712179e-12	1	1
Sevir.4G289402	35	59	77	129	300	0.00154541333747505	0.00260501066896256	-0.00301618765328275	-0.000149786156134936	0.0073163978158553	0.999833922143162	1
Sevir.4G207003	35	58	77	129	299	0.00348868896736635	-0.00293268803443921	-0.000656436106972683	0.000659663701807563	0.00773747681058581	0.999819403234724	1
Sevir.4G113200	35	59	78	130	302	4.11428712361247e-12	2.28067841472474e-12	2.44153889022567e-12	-3.98769208558911e-13	9.23527363712179e-12	1	1
Sevir.4G239000	35	59	78	130	302	4.11428712361247e-12	2.28067841472474e-12	2.44153889022567e-12	-3.98769208558911e-13	9.23527363712179e-12	1	1
Sevir.4G082300	35	52	76	128	291	0.0481905085953354	-0.413924744904703	0.00941210379670801	0.0597192827573503	0.531246640054097	0.911974947182761	1
Sevir.4G142300	35	59	77	127	298	0.00622281879611586	0.0104896644318415	1.42573690766153e-05	-0.0127354077408246	0.0294621483378586	0.998666846729122	1
Sevir.4G238500	35	59	75	128	297	0.00975579124997475	0.0164451885545077	-0.0380570031222525	0.000181454822858374	0.0644394377495933	0.99573257217154	1
Sevir.4G099700	35	59	78	130	302	4.11428712361247e-12	2.28067841472474e-12	2.44153889022567e-12	-3.98769208558911e-13	9.23527363712179e-12	1	1
Sevir.4G039000	35	58	78	129	300	0.00154541333747505	-0.00633343174099108	0.00344389200245784	-0.000149786156134936	0.0114725232370589	0.999674303583856	1
Sevir.4G187300	35	59	78	130	302	4.11428712361247e-12	2.28067841472474e-12	2.44153889022567e-12	-3.98769208558911e-13	9.23527363712179e-12	1	1
Sevir.4G286000	35	59	77	130	301	0.000385109638679468	0.000649127577039091	-0.00707639334214224	0.00143006378777549	0.00954069434563628	0.999752858272342	1
Sevir.4G296500	35	59	78	130	302	4.11428712361247e-12	2.28067841472474e-12	2.44153889022567e-12	-3.98769208558911e-13	9.23527363712179e-12	1	1
Sevir.4G296900	34	56	76	126	292	0.000746600350674713	-0.0191921281183567	0.00450361131795219	0.000738282602640836	0.0251806223896244	0.998945272870735	1
Sevir.4G231000	35	59	77	128	299	0.00348868896736635	0.00588076053742064	-0.000656436106972683	-0.0039013487705317	0.0139272343822914	0.999564686336092	1
Sevir.4G154700	35	59	78	130	302	4.11428712361247e-12	2.28067841472474e-12	2.44153889022567e-12	-3.98769208558911e-13	9.23527363712179e-12	1	1
Sevir.4G081701	6	4	10	12	32	1.41575418530726	-0.810976937087143	0.364260315015171	-0.228680774863937	2.81967221227351	0.420271750847003	1
Sevir.4G072000	34	53	78	122	287	0.0163933007052161	-0.168041125977591	0.202484273521732	-0.0192727402824965	0.406191440487036	0.938960539237747	1
Sevir.4G189001	35	59	78	130	302	4.11428712361247e-12	2.28067841472474e-12	2.44153889022567e-12	-3.98769208558911e-13	9.23527363712179e-12	1	1
Sevir.4G134000	35	59	78	130	302	4.11428712361247e-12	2.28067841472474e-12	2.44153889022567e-12	-3.98769208558911e-13	9.23527363712179e-12	1	1
Sevir.4G213900	35	59	78	130	302	4.11428712361247e-12	2.28067841472474e-12	2.44153889022567e-12	-3.98769208558911e-13	9.23527363712179e-12	1	1
Sevir.4G084800	35	59	78	130	302	4.11428712361247e-12	2.28067841472474e-12	2.44153889022567e-12	-3.98769208558911e-13	9.23527363712179e-12	1	1
Sevir.4G217600	35	59	78	130	302	4.11428712361247e-12	2.28067841472474e-12	2.44153889022567e-12	-3.98769208558911e-13	9.23527363712179e-12	1	1
Sevir.4G061601	31	51	73	129	284	-0.111290316370204	-0.362291384251117	-0.00167942187701363	0.372510765657889	0.847771888156224	0.838009753938039	1
Sevir.4G052201	31	59	78	130	298	-0.362116650500463	0.0104896644318415	0.0138676510091857	0.0231119463091293	0.409585912250619	0.938255228211724	1
Sevir.4G209800	35	59	78	130	302	4.11428712361247e-12	2.28067841472474e-12	2.44153889022567e-12	-3.98769208558911e-13	9.23527363712179e-12	1	1
Sevir.4G213700	34	59	77	129	299	-0.0122792150581839	0.00588076053742064	-0.000656436106972683	0.000659663701807563	0.0194760754043847	0.999281321116342	1
Sevir.4G114700	35	59	78	130	302	4.11428712361247e-12	2.28067841472474e-12	2.44153889022567e-12	-3.98769208558911e-13	9.23527363712179e-12	1	1
Sevir.4G117301	35	59	78	130	302	4.11428712361247e-12	2.28067841472474e-12	2.44153889022567e-12	-3.98769208558911e-13	9.23527363712179e-12	1	1
Sevir.4G014900	33	50	72	126	281	0.00577808319370493	-0.436887123258769	-0.00457373870593568	0.209976895800609	0.657215840959019	0.883218017986095	1
Sevir.4G015600	18	56	78	129	281	-6.51517521483449	0.0221478605358015	0.405342425981271	0.534367457106194	7.47703295845776	0.058151519343439	0.511501722686417
Sevir.4G091800	33	42	76	128	279	0.0137002199907925	-2.86965807542451	0.215472108261082	0.519739380940461	3.61856978461685	0.30570647402132	1
Sevir.4G302800	35	59	78	130	302	4.11428712361247e-12	2.28067841472474e-12	2.44153889022567e-12	-3.98769208558911e-13	9.23527363712179e-12	1	1
Sevir.4G191600	35	59	78	130	302	4.11428712361247e-12	2.28067841472474e-12	2.44153889022567e-12	-3.98769208558911e-13	9.23527363712179e-12	1	1
Sevir.4G098400	35	59	78	130	302	4.11428712361247e-12	2.28067841472474e-12	2.44153889022567e-12	-3.98769208558911e-13	9.23527363712179e-12	1	1
Sevir.4G129900	35	59	78	130	302	4.11428712361247e-12	2.28067841472474e-12	2.44153889022567e-12	-3.98769208558911e-13	9.23527363712179e-12	1	1
Sevir.4G230200	20	6	43	12	81	11.9976578861224	-6.09945356629968	23.3026246744713	-14.9974659011808	56.3972020280742	3.45603057458082e-12	1.81028153655037e-10
Sevir.4G242000	33	59	78	129	299	-0.0787859577840501	0.00588076053742064	0.00777453411617841	0.000659663701807563	0.0931009161394567	0.992652288691496	1
Sevir.4G113700	15	18	33	18	84	2.84734882216015	0.153938086100817	5.89042422572008	-9.11938146416909	18.0110925981501	0.000437538693576788	0.00680662987991246
Sevir.4G071600	34	58	76	130	298	-0.00833143390066109	-0.00082028967213868	-0.0121460688081948	0.0231119463091293	0.0444097386901239	0.997543835734655	1
Sevir.4G203200	33	57	77	128	295	-0.0413317199234952	-0.00694017285509984	0.00856782642706708	0.00808471078775914	0.0649244299934213	0.995684930107621	1
Sevir.4G056600	35	59	78	130	302	4.11428712361247e-12	2.28067841472474e-12	2.44153889022567e-12	-3.98769208558911e-13	9.23527363712179e-12	1	1
Sevir.4G147001	35	59	78	130	302	4.11428712361247e-12	2.28067841472474e-12	2.44153889022567e-12	-3.98769208558911e-13	9.23527363712179e-12	1	1
Sevir.4G106400	35	59	78	130	302	4.11428712361247e-12	2.28067841472474e-12	2.44153889022567e-12	-3.98769208558911e-13	9.23527363712179e-12	1	1
Sevir.4G294000	34	55	76	126	291	0.00223988076425098	-0.060265187550565	0.00941210379670801	0.00431374474216879	0.0762309168536927	0.994528515440046	1
Sevir.4G058700	35	58	78	130	301	0.000385109638679468	-0.0110096801405227	0.000858158474210469	0.00143006378777549	0.0136830120411881	0.999576055182529	1
Sevir.4G218201	35	59	77	129	300	0.00154541333747505	0.00260501066896256	-0.00301618765328275	-0.000149786156134936	0.0073163978158553	0.999833922143162	1
Sevir.4G018100	35	59	78	130	302	4.11428712361247e-12	2.28067841472474e-12	2.44153889022567e-12	-3.98769208558911e-13	9.23527363712179e-12	1	1
Sevir.4G256800	34	59	78	130	301	-0.0224062634631129	0.000649127577039091	0.000858158474210469	0.00143006378777549	0.0253436133021379	0.998935067646811	1
Sevir.4G235700	35	59	78	129	301	0.000385109638679468	0.000649127577039091	0.000858158474210469	-0.00250351975694513	0.00439591544687416	0.999922585887767	1
Sevir.4G237600	33	53	76	126	288	-0.00426890061608015	-0.189452146373502	0.0351036892529235	0.0331250920832331	0.261949828325739	0.967018274501545	1
Sevir.4G127700	19	37	51	86	193	-0.506999791115358	-0.0131927064486902	0.0266382909296768	0.102666362111319	0.649497150605045	0.885013384183125	1
Sevir.4G191800	35	59	77	129	300	0.00154541333747505	0.00260501066896256	-0.00301618765328275	-0.000149786156134936	0.0073163978158553	0.999833922143162	1
Sevir.4G082200	35	56	77	128	296	0.0140957027069005	-0.0577726344951356	0.00395224964859733	0.00266546379185458	0.078486050642488	0.994287783478553	1
Sevir.4G073003	33	46	76	116	271	0.0807703371860929	-0.910683354807338	0.515472613301999	-0.00368484589515498	1.51061115119059	0.679823456603868	1
Sevir.4G090700	35	58	76	128	297	0.00975579124997475	-9.25024342535161e-06	-0.00654565321495639	0.000181454822858374	0.0164921495312149	0.999439485334173	1
Sevir.4G225300	35	58	77	130	300	0.00154541333747505	-0.00633343174099108	-0.00301618765328275	0.005739418667068	0.0166344513988169	0.999432239354924	1
Sevir.4G274500	35	59	78	129	301	0.000385109638679468	0.000649127577039091	0.000858158474210469	-0.00250351975694513	0.00439591544687416	0.999922585887767	1
Sevir.4G173100	35	58	76	129	298	0.00622281879611586	-0.00082028967213868	-0.0121460688081948	0.00406198069409571	0.023251157970545	0.999063606597304	1
Sevir.4G253900	35	59	77	128	299	0.00348868896736635	0.00588076053742064	-0.000656436106972683	-0.0039013487705317	0.0139272343822914	0.999564686336092	1
Sevir.4G174400	35	59	78	130	302	4.11428712361247e-12	2.28067841472474e-12	2.44153889022567e-12	-3.98769208558911e-13	9.23527363712179e-12	1	1
Sevir.4G053600	34	53	71	124	282	0.0531434301503441	-0.0794916814027256	-0.0462022207562896	0.0560855223860533	0.234922854695413	0.971763871984376	1
Sevir.4G231301	35	59	78	130	302	4.11428712361247e-12	2.28067841472474e-12	2.44153889022567e-12	-3.98769208558911e-13	9.23527363712179e-12	1	1
Sevir.4G033000	35	59	78	129	301	0.000385109638679468	0.000649127577039091	0.000858158474210469	-0.00250351975694513	0.00439591544687416	0.999922585887767	1
Sevir.4G124300	32	54	73	98	257	0.164758670141419	0.286299930319912	0.660734432346583	-1.44171147842045	2.55350451122837	0.465699171290268	1
Sevir.4G060901	35	58	78	130	301	0.000385109638679468	-0.0110096801405227	0.000858158474210469	0.00143006378777549	0.0136830120411881	0.999576055182529	1
Sevir.4G258100	35	59	78	129	301	0.000385109638679468	0.000649127577039091	0.000858158474210469	-0.00250351975694513	0.00439591544687416	0.999922585887767	1
Sevir.4G052601	15	18	74	65	172	-1.221147285241	-7.24474126065389	19.6909987178104	-1.10368952790715	29.2605767916124	1.9741260264641e-06	4.54723597498665e-05
Sevir.4G123000	33	59	78	130	300	-0.089925024591437	0.00260501066896256	0.00344389200245784	0.005739418667068	0.101713345929925	0.991631025896632	1
Sevir.4G125200	35	59	78	130	302	4.11428712361247e-12	2.28067841472474e-12	2.44153889022567e-12	-3.98769208558911e-13	9.23527363712179e-12	1	1
Sevir.4G049200	35	57	77	129	298	0.00622281879611586	-0.0255042375579008	1.42573690766153e-05	0.00406198069409571	0.035803294417189	0.998217443460199	1
Sevir.4G200400	35	59	78	129	301	0.000385109638679468	0.000649127577039091	0.000858158474210469	-0.00250351975694513	0.00439591544687416	0.999922585887767	1
Sevir.4G010801	35	59	78	130	302	4.11428712361247e-12	2.28067841472474e-12	2.44153889022567e-12	-3.98769208558911e-13	9.23527363712179e-12	1	1
Sevir.4G183700	35	59	78	130	302	4.11428712361247e-12	2.28067841472474e-12	2.44153889022567e-12	-3.98769208558911e-13	9.23527363712179e-12	1	1
Sevir.4G047700	35	58	77	129	299	0.00348868896736635	-0.00293268803443921	-0.000656436106972683	0.000659663701807563	0.00773747681058581	0.999819403234724	1
Sevir.4G135300	35	59	78	130	302	4.11428712361247e-12	2.28067841472474e-12	2.44153889022567e-12	-3.98769208558911e-13	9.23527363712179e-12	1	1
Sevir.4G263301	14	26	47	45	132	-0.110133604849991	0.00174159804406956	4.88662120743882	-2.45930511430888	7.45780152464176	0.0586526824395127	0.515202266119917
Sevir.4G271300	35	59	78	130	302	4.11428712361247e-12	2.28067841472474e-12	2.44153889022567e-12	-3.98769208558911e-13	9.23527363712179e-12	1	1
Sevir.4G123200	35	59	78	130	302	4.11428712361247e-12	2.28067841472474e-12	2.44153889022567e-12	-3.98769208558911e-13	9.23527363712179e-12	1	1
Sevir.4G180800	35	56	76	124	291	0.0481905085953354	-0.0127380508953957	0.00941210379670801	-0.0127728608689587	0.0831135241563978	0.993783822948892	1
Sevir.4G103800	35	57	76	130	298	0.00622281879611586	-0.0255042375579008	-0.0121460688081948	0.0231119463091293	0.0669850714713408	0.995480658186583	1
Sevir.4G214700	32	54	75	122	283	-0.0194160361354937	-0.0300086575696722	0.0497694626406677	0.000262432724651847	0.0994565890704855	0.9919025553319	1
Sevir.4G115100	35	59	78	130	302	4.11428712361247e-12	2.28067841472474e-12	2.44153889022567e-12	-3.98769208558911e-13	9.23527363712179e-12	1	1
Sevir.4G210800	35	59	78	130	302	4.11428712361247e-12	2.28067841472474e-12	2.44153889022567e-12	-3.98769208558911e-13	9.23527363712179e-12	1	1
Sevir.4G158400	35	58	76	128	297	0.00975579124997475	-9.25024342535161e-06	-0.00654565321495639	0.000181454822858374	0.0164921495312149	0.999439485334173	1
Sevir.4G119201	35	58	78	130	301	0.000385109638679468	-0.0110096801405227	0.000858158474210469	0.00143006378777549	0.0136830120411881	0.999576055182529	1
Sevir.4G293301	35	59	78	130	302	4.11428712361247e-12	2.28067841472474e-12	2.44153889022567e-12	-3.98769208558911e-13	9.23527363712179e-12	1	1
Sevir.4G209400	35	58	76	129	298	0.00622281879611586	-0.00082028967213868	-0.0121460688081948	0.00406198069409571	0.023251157970545	0.999063606597304	1
Sevir.4G158600	35	59	78	130	302	4.11428712361247e-12	2.28067841472474e-12	2.44153889022567e-12	-3.98769208558911e-13	9.23527363712179e-12	1	1
Sevir.4G212200	35	59	78	130	302	4.11428712361247e-12	2.28067841472474e-12	2.44153889022567e-12	-3.98769208558911e-13	9.23527363712179e-12	1	1
Sevir.4G068800	34	59	78	130	301	-0.0224062634631129	0.000649127577039091	0.000858158474210469	0.00143006378777549	0.0253436133021379	0.998935067646811	1
Sevir.4G018000	34	54	70	128	286	0.0220196339244653	-0.0628641240986617	-0.2024954403629	0.194023864623737	0.481403063009764	0.922957664663128	1
Sevir.4G086400	35	59	78	130	302	4.11428712361247e-12	2.28067841472474e-12	2.44153889022567e-12	-3.98769208558911e-13	9.23527363712179e-12	1	1
Sevir.4G209900	34	50	75	126	285	0.0284987414119195	-0.579192387493734	0.0262760685168731	0.0897301688420041	0.723697366264531	0.867616437936155	1
Sevir.4G093700	17	34	66	83	200	-1.647089989128	-0.658608528727372	3.98332722720974	-0.111100183597405	6.40012592866251	0.0936856099185174	0.755799436993041
Sevir.4G270800	19	32	52	96	199	-0.715746973292784	-1.21663437263552	0.00706645075541561	1.24756161267007	3.18700940935379	0.363680938447862	1
Sevir.4G016800	35	59	76	130	300	0.00154541333747505	0.00260501066896256	-0.0284004536828067	0.005739418667068	0.0382902963563123	0.998029989323596	1
Sevir.4G230100	35	59	78	130	302	4.11428712361247e-12	2.28067841472474e-12	2.44153889022567e-12	-3.98769208558911e-13	9.23527363712179e-12	1	1
Sevir.4G040700	35	59	78	130	302	4.11428712361247e-12	2.28067841472474e-12	2.44153889022567e-12	-3.98769208558911e-13	9.23527363712179e-12	1	1
Sevir.4G125000	35	58	56	127	276	0.283858579714647	0.308642495370643	-3.27733120195661	0.564858009807122	4.43469028684902	0.218190268367459	1
Sevir.4G243400	0	0	18	0	18	-2.086092	-3.5165556	38.3413258224874	-7.7483448	51.6923182224874	3.48320530648395e-11	1.554334855754e-09
Sevir.4G174000	34	59	78	130	301	-0.0224062634631129	0.000649127577039091	0.000858158474210469	0.00143006378777549	0.0253436133021379	0.998935067646811	1
Sevir.4G296600	35	59	78	130	302	4.11428712361247e-12	2.28067841472474e-12	2.44153889022567e-12	-3.98769208558911e-13	9.23527363712179e-12	1	1
Sevir.4G299500	35	55	78	129	297	0.00975579124997475	-0.157515377701059	0.021741045457028	0.0103859536930655	0.199398168101127	0.977686395506704	1
Sevir.4G288001	35	59	77	130	301	0.000385109638679468	0.000649127577039091	-0.00707639334214224	0.00143006378777549	0.00954069434563628	0.999752858272342	1
Sevir.4G137600	34	54	72	126	286	0.0220196339244653	-0.0628641240986617	-0.0472155037635246	0.0677196283915071	0.199818890178159	0.977618529789011	1
Sevir.4G143200	35	59	77	130	301	0.000385109638679468	0.000649127577039091	-0.00707639334214224	0.00143006378777549	0.00954069434563628	0.999752858272342	1
Sevir.4G263000	35	59	78	128	300	0.00154541333747505	0.00260501066896256	0.00344389200245784	-0.0100473322746299	0.0176416482835254	0.999380087771216	1
Sevir.4G299700	35	59	78	130	302	4.11428712361247e-12	2.28067841472474e-12	2.44153889022567e-12	-3.98769208558911e-13	9.23527363712179e-12	1	1
Sevir.4G110400	35	59	78	130	302	4.11428712361247e-12	2.28067841472474e-12	2.44153889022567e-12	-3.98769208558911e-13	9.23527363712179e-12	1	1
Sevir.4G107000	3	8	6	8	25	0.00363677929832434	1.98783638988617	-0.0323381017989911	-0.708666593700373	2.73247786468386	0.434736207162872	1
Sevir.4G302500	35	59	78	130	302	4.11428712361247e-12	2.28067841472474e-12	2.44153889022567e-12	-3.98769208558911e-13	9.23527363712179e-12	1	1
Sevir.4G116001	35	59	78	130	302	4.11428712361247e-12	2.28067841472474e-12	2.44153889022567e-12	-3.98769208558911e-13	9.23527363712179e-12	1	1
Sevir.4G092200	35	59	78	130	302	4.11428712361247e-12	2.28067841472474e-12	2.44153889022567e-12	-3.98769208558911e-13	9.23527363712179e-12	1	1
Sevir.4G036800	35	59	78	129	301	0.000385109638679468	0.000649127577039091	0.000858158474210469	-0.00250351975694513	0.00439591544687416	0.999922585887767	1
Sevir.4G068200	35	58	78	130	301	0.000385109638679468	-0.0110096801405227	0.000858158474210469	0.00143006378777549	0.0136830120411881	0.999576055182529	1
Sevir.4G043300	35	59	78	130	302	4.11428712361247e-12	2.28067841472474e-12	2.44153889022567e-12	-3.98769208558911e-13	9.23527363712179e-12	1	1
Sevir.4G239200	35	59	78	130	302	4.11428712361247e-12	2.28067841472474e-12	2.44153889022567e-12	-3.98769208558911e-13	9.23527363712179e-12	1	1
Sevir.4G294100	35	59	78	130	302	4.11428712361247e-12	2.28067841472474e-12	2.44153889022567e-12	-3.98769208558911e-13	9.23527363712179e-12	1	1
Sevir.4G028800	35	59	78	130	302	4.11428712361247e-12	2.28067841472474e-12	2.44153889022567e-12	-3.98769208558911e-13	9.23527363712179e-12	1	1
Sevir.4G187700	35	59	78	130	302	4.11428712361247e-12	2.28067841472474e-12	2.44153889022567e-12	-3.98769208558911e-13	9.23527363712179e-12	1	1
Sevir.4G056300	34	55	78	130	297	-0.00513749933467013	-0.157515377701059	0.021741045457028	0.0362340673404727	0.220627989833229	0.974192481712507	1
Sevir.4G188001	16	15	76	26	133	0.0222857823803473	-4.64280056758808	50.4975371955251	-17.0591769430376	72.2218004885312	1.42692997265916e-15	1.19124442722662e-13
Sevir.4G164400	35	59	78	130	302	4.11428712361247e-12	2.28067841472474e-12	2.44153889022567e-12	-3.98769208558911e-13	9.23527363712179e-12	1	1
Sevir.4G038300	35	59	78	129	301	0.000385109638679468	0.000649127577039091	0.000858158474210469	-0.00250351975694513	0.00439591544687416	0.999922585887767	1
Sevir.4G155300	35	59	78	130	302	4.11428712361247e-12	2.28067841472474e-12	2.44153889022567e-12	-3.98769208558911e-13	9.23527363712179e-12	1	1
Sevir.4G007403	35	58	77	129	299	0.00348868896736635	-0.00293268803443921	-0.000656436106972683	0.000659663701807563	0.00773747681058581	0.999819403234724	1
Sevir.4G033700	35	58	76	130	299	0.00348868896736635	-0.00293268803443921	-0.0194366361365954	0.0129569538465564	0.0388149669849574	0.997989675746614	1
Sevir.4G268000	34	59	72	122	287	0.0163933007052161	0.153161299653968	-0.0609651058410036	-0.0192727402824965	0.249792446482684	0.9691769347258	1
Sevir.4G288600	35	58	78	129	300	0.00154541333747505	-0.00633343174099108	0.00344389200245784	-0.000149786156134936	0.0114725232370589	0.999674303583856	1
Sevir.4G093900	35	59	78	130	302	4.11428712361247e-12	2.28067841472474e-12	2.44153889022567e-12	-3.98769208558911e-13	9.23527363712179e-12	1	1
Sevir.4G126700	35	59	78	130	302	4.11428712361247e-12	2.28067841472474e-12	2.44153889022567e-12	-3.98769208558911e-13	9.23527363712179e-12	1	1
Sevir.4G225800	35	59	78	130	302	4.11428712361247e-12	2.28067841472474e-12	2.44153889022567e-12	-3.98769208558911e-13	9.23527363712179e-12	1	1
Sevir.4G195400	25	44	32	85	186	0.550149547512735	1.61568132688934	-5.35541826757082	0.304024436788468	7.82527357876136	0.0497642256001952	0.456376969038095
Sevir.4G285900	35	59	78	130	302	4.11428712361247e-12	2.28067841472474e-12	2.44153889022567e-12	-3.98769208558911e-13	9.23527363712179e-12	1	1
Sevir.4G224200	35	59	78	130	302	4.11428712361247e-12	2.28067841472474e-12	2.44153889022567e-12	-3.98769208558911e-13	9.23527363712179e-12	1	1
Sevir.4G171000	33	57	76	128	294	-0.0337799026443236	-0.00332597684440291	5.77813089864773e-05	0.0164691472190099	0.0536328080167229	0.996749219868991	1
Sevir.4G020400	35	58	77	129	299	0.00348868896736635	-0.00293268803443921	-0.000656436106972683	0.000659663701807563	0.00773747681058581	0.999819403234724	1
Sevir.4G221700	35	59	78	130	302	4.11428712361247e-12	2.28067841472474e-12	2.44153889022567e-12	-3.98769208558911e-13	9.23527363712179e-12	1	1
Sevir.4G038900	35	59	78	130	302	4.11428712361247e-12	2.28067841472474e-12	2.44153889022567e-12	-3.98769208558911e-13	9.23527363712179e-12	1	1
Sevir.4G167300	35	59	78	130	302	4.11428712361247e-12	2.28067841472474e-12	2.44153889022567e-12	-3.98769208558911e-13	9.23527363712179e-12	1	1
Sevir.4G290000	35	59	77	130	301	0.000385109638679468	0.000649127577039091	-0.00707639334214224	0.00143006378777549	0.00954069434563628	0.999752858272342	1
Sevir.4G034400	34	55	75	129	293	5.45983016963122e-05	-0.0877902907072164	-0.00602939906931371	0.0654966970881924	0.159370985166419	0.983865211399515	1
Sevir.4G034900	0	1	7	0	8	-0.927152	-0.202744234271786	11.7809725854297	-3.4437088	16.3545776197015	0.000959113697184595	0.0139109503055981
Sevir.4G158900	35	59	77	125	296	0.0140957027069005	0.0237609810834081	0.00395224964859733	-0.0458570618986648	0.0876659953375707	0.993275308786067	1
Sevir.4G099900	35	59	78	130	302	4.11428712361247e-12	2.28067841472474e-12	2.44153889022567e-12	-3.98769208558911e-13	9.23527363712179e-12	1	1
Sevir.4G138100	35	59	78	130	302	4.11428712361247e-12	2.28067841472474e-12	2.44153889022567e-12	-3.98769208558911e-13	9.23527363712179e-12	1	1
Sevir.4G212600	35	57	74	126	292	0.0396905479494606	-3.76533981317295e-05	-0.0266314639157039	0.000738282602640836	0.067097947865937	0.995469382910252	1
Sevir.4G192600	35	59	78	130	302	4.11428712361247e-12	2.28067841472474e-12	2.44153889022567e-12	-3.98769208558911e-13	9.23527363712179e-12	1	1
Sevir.4G105300	19	38	25	53	135	0.71913706433529	5.12471134894569	-2.79252292965211	-0.449791300070453	9.08616264300355	0.0281669730445299	0.281055258107748
Sevir.4G008400	35	59	78	130	302	4.11428712361247e-12	2.28067841472474e-12	2.44153889022567e-12	-3.98769208558911e-13	9.23527363712179e-12	1	1
Sevir.4G227000	35	59	78	130	302	4.11428712361247e-12	2.28067841472474e-12	2.44153889022567e-12	-3.98769208558911e-13	9.23527363712179e-12	1	1
Sevir.4G159400	31	58	78	129	296	-0.318340168409249	0.000512759196950449	0.0314127608133016	0.0196611940771639	0.369926882496665	0.946382372620788	1
Sevir.4G008200	35	59	77	130	301	0.000385109638679468	0.000649127577039091	-0.00707639334214224	0.00143006378777549	0.00954069434563628	0.999752858272342	1
Sevir.4G234000	35	59	78	128	300	0.00154541333747505	0.00260501066896256	0.00344389200245784	-0.0100473322746299	0.0176416482835254	0.999380087771216	1
Sevir.4G226400	35	58	78	130	301	0.000385109638679468	-0.0110096801405227	0.000858158474210469	0.00143006378777549	0.0136830120411881	0.999576055182529	1
Sevir.4G101202	33	57	76	129	295	-0.0413317199234952	-0.00694017285509984	-0.000484029168956065	0.0319177147350525	0.0806736366826036	0.994051195722399	1
Sevir.4G003700	35	59	78	130	302	4.11428712361247e-12	2.28067841472474e-12	2.44153889022567e-12	-3.98769208558911e-13	9.23527363712179e-12	1	1
Sevir.4G059100	35	58	78	130	301	0.000385109638679468	-0.0110096801405227	0.000858158474210469	0.00143006378777549	0.0136830120411881	0.999576055182529	1
Sevir.4G041400	34	54	69	127	284	0.0358396313464683	-0.0396618010289339	-0.258088308267304	0.184428657418189	0.518018398060895	0.914915386314581	1
Sevir.4G094500	35	59	78	130	302	4.11428712361247e-12	2.28067841472474e-12	2.44153889022567e-12	-3.98769208558911e-13	9.23527363712179e-12	1	1
Sevir.4G137500	35	59	76	128	298	0.00622281879611586	0.0104896644318415	-0.0121460688081948	-0.000603134504660817	0.029461686540813	0.998666877888885	1
Sevir.4G040100	35	59	78	129	301	0.000385109638679468	0.000649127577039091	0.000858158474210469	-0.00250351975694513	0.00439591544687416	0.999922585887767	1
Sevir.4G092100	33	54	74	128	289	-0.00726740961048829	-0.107205482672032	-0.00552823239925802	0.103946488866398	0.223947613548176	0.973633772092417	1
Sevir.4G066400	35	58	77	127	297	0.00975579124997475	-9.25024342535161e-06	0.00110700065988156	-0.00562057072985132	0.016492612883133	0.999439461790108	1
Sevir.4G223400	34	59	76	129	298	-0.00833143390066109	0.0104896644318415	-0.0121460688081948	0.00406198069409571	0.0350291478347931	0.998274544173084	1
Sevir.4G260300	35	59	78	128	300	0.00154541333747505	0.00260501066896256	0.00344389200245784	-0.0100473322746299	0.0176416482835254	0.999380087771216	1
Sevir.4G168800	32	59	78	130	299	-0.203008917144965	0.00588076053742064	0.00777453411617841	0.0129569538465564	0.229621165645121	0.972671446320101	1
Sevir.4G009400	35	59	77	130	301	0.000385109638679468	0.000649127577039091	-0.00707639334214224	0.00143006378777549	0.00954069434563628	0.999752858272342	1
Sevir.4G245400	31	59	78	129	297	-0.33991189174794	0.0164451885545077	0.021741045457028	0.0103859536930655	0.388484079452541	0.942611005354902	1
Sevir.4G214800	35	58	78	130	301	0.000385109638679468	-0.0110096801405227	0.000858158474210469	0.00143006378777549	0.0136830120411881	0.999576055182529	1
Sevir.4G014200	35	58	78	129	300	0.00154541333747505	-0.00633343174099108	0.00344389200245784	-0.000149786156134936	0.0114725232370589	0.999674303583856	1
Sevir.4G129602	29	55	62	110	256	-0.0150790758451688	0.497224846004745	-0.2566237576479	-0.000358210984064624	0.769285890481878	0.856798442209759	1
Sevir.4G180400	33	55	78	128	294	-0.0337799026443236	-0.103405920330661	0.0562245551045483	0.0164691472190099	0.209879525298543	0.9759788643525	1
Sevir.4G203700	35	58	76	129	298	0.00622281879611586	-0.00082028967213868	-0.0121460688081948	0.00406198069409571	0.023251157970545	0.999063606597304	1
Sevir.4G075200	35	58	78	130	301	0.000385109638679468	-0.0110096801405227	0.000858158474210469	0.00143006378777549	0.0136830120411881	0.999576055182529	1
Sevir.4G125501	35	59	78	130	302	4.11428712361247e-12	2.28067841472474e-12	2.44153889022567e-12	-3.98769208558911e-13	9.23527363712179e-12	1	1
Sevir.4G201900	35	59	78	130	302	4.11428712361247e-12	2.28067841472474e-12	2.44153889022567e-12	-3.98769208558911e-13	9.23527363712179e-12	1	1
Sevir.4G233800	9	3	72	5	89	-0.167538194855314	-11.9050295940176	104.507966253667	-28.9638100613523	145.544344103892	2.40901076952632e-31	5.26774100368965e-28
Sevir.4G226700	34	57	77	130	298	-0.00833143390066109	-0.0255042375579008	1.42573690766153e-05	0.0231119463091293	0.0569618751367678	0.996445440052337	1
Sevir.4G079200	34	58	78	129	299	-0.0122792150581839	-0.00293268803443921	0.00777453411617841	0.000659663701807563	0.023646100910609	0.999039760901227	1
Sevir.4G182200	27	58	64	122	271	-0.618457498446888	0.482893880894086	-0.513197574806959	0.244842271812091	1.85939122596002	0.602096793863583	1
Sevir.4G042900	34	54	77	130	295	-0.00104183492337972	-0.228944207770228	0.00856782642706708	0.0715003918648151	0.31005426098549	0.958126586789194	1
Sevir.4G120200	29	56	68	126	279	-0.343856320488757	0.0409162896435852	-0.228703357582973	0.289907798279466	0.903383765994781	0.824611152517025	1
Sevir.4G098900	35	59	78	130	302	4.11428712361247e-12	2.28067841472474e-12	2.44153889022567e-12	-3.98769208558911e-13	9.23527363712179e-12	1	1
Sevir.4G240200	34	59	78	130	301	-0.0224062634631129	0.000649127577039091	0.000858158474210469	0.00143006378777549	0.0253436133021379	0.998935067646811	1
Sevir.4G071900	34	57	77	128	296	-0.00270505169728717	-0.0118499770008596	0.00395224964859733	0.00266546379185458	0.0211727421385987	0.999185806601152	1
Sevir.4G143300	35	59	78	130	302	4.11428712361247e-12	2.28067841472474e-12	2.44153889022567e-12	-3.98769208558911e-13	9.23527363712179e-12	1	1
Sevir.4G135200	35	59	78	129	301	0.000385109638679468	0.000649127577039091	0.000858158474210469	-0.00250351975694513	0.00439591544687416	0.999922585887767	1
Sevir.4G198900	13	20	24	26	83	1.18822695654005	0.883397632165233	0.306410501440921	-2.64895967980729	5.02699476995349	0.169831093118654	1
Sevir.4G045900	35	59	78	130	302	4.11428712361247e-12	2.28067841472474e-12	2.44153889022567e-12	-3.98769208558911e-13	9.23527363712179e-12	1	1
Sevir.4G210700	35	59	78	130	302	4.11428712361247e-12	2.28067841472474e-12	2.44153889022567e-12	-3.98769208558911e-13	9.23527363712179e-12	1	1
Sevir.4G136600	35	59	78	130	302	4.11428712361247e-12	2.28067841472474e-12	2.44153889022567e-12	-3.98769208558911e-13	9.23527363712179e-12	1	1
Sevir.4G269502	35	59	78	129	301	0.000385109638679468	0.000649127577039091	0.000858158474210469	-0.00250351975694513	0.00439591544687416	0.999922585887767	1
Sevir.4G045601	34	58	78	129	299	-0.0122792150581839	-0.00293268803443921	0.00777453411617841	0.000659663701807563	0.023646100910609	0.999039760901227	1
Sevir.4G213400	35	59	78	130	302	4.11428712361247e-12	2.28067841472474e-12	2.44153889022567e-12	-3.98769208558911e-13	9.23527363712179e-12	1	1
Sevir.4G167600	35	58	77	130	300	0.00154541333747505	-0.00633343174099108	-0.00301618765328275	0.005739418667068	0.0166344513988169	0.999432239354924	1
Sevir.4G029400	35	59	78	130	302	4.11428712361247e-12	2.28067841472474e-12	2.44153889022567e-12	-3.98769208558911e-13	9.23527363712179e-12	1	1
Sevir.4G003400	35	59	78	130	302	4.11428712361247e-12	2.28067841472474e-12	2.44153889022567e-12	-3.98769208558911e-13	9.23527363712179e-12	1	1
Sevir.4G029500	22	59	78	120	279	-3.30299231999591	0.370423639428993	0.489712364518771	-8.21762172030753e-05	4.16321050016088	0.244371119508365	1
Sevir.4G193000	16	33	36	55	140	-0.0031245932613299	1.16673432696998	-0.000698582993514153	-0.459956165021287	1.63051366824611	0.652491011101197	1
Sevir.4G187000	35	59	78	130	302	4.11428712361247e-12	2.28067841472474e-12	2.44153889022567e-12	-3.98769208558911e-13	9.23527363712179e-12	1	1
Sevir.4G152100	34	59	77	129	299	-0.0122792150581839	0.00588076053742064	-0.000656436106972683	0.000659663701807563	0.0194760754043847	0.999281321116342	1
Sevir.4G129400	32	42	50	106	230	1.07153379228846	-0.191548221058435	-1.48869731309625	0.493979574078454	3.24575890052159	0.355263623395804	1
Sevir.4G093200	35	57	77	127	296	0.0140957027069005	-0.0118499770008596	0.00395224964859733	-0.00136619833366828	0.0312641276900258	0.998543472900689	1
Sevir.4G032400	35	58	78	130	301	0.000385109638679468	-0.0110096801405227	0.000858158474210469	0.00143006378777549	0.0136830120411881	0.999576055182529	1
Sevir.4G009701	23	39	54	108	224	-0.3375589048712	-0.518094897406645	-0.256775844834629	1.3897737662827	2.50220341339518	0.474893008810877	1
Sevir.4G100000	33	57	75	129	294	-0.0337799026443236	-0.00332597684440291	-0.0114825123377857	0.0471859368940151	0.0957743287205274	0.992339653812309	1
Sevir.4G007700	35	59	78	130	302	4.11428712361247e-12	2.28067841472474e-12	2.44153889022567e-12	-3.98769208558911e-13	9.23527363712179e-12	1	1
Sevir.4G120300	31	54	51	94	230	0.708054721083209	1.8292835490966	-1.18892057934534	-0.253178241060629	3.97943709058577	0.263693130713348	1
Sevir.4G262900	34	59	78	130	301	-0.0224062634631129	0.000649127577039091	0.000858158474210469	0.00143006378777549	0.0253436133021379	0.998935067646811	1
Sevir.4G202900	35	59	78	130	302	4.11428712361247e-12	2.28067841472474e-12	2.44153889022567e-12	-3.98769208558911e-13	9.23527363712179e-12	1	1
Sevir.4G297700	32	59	78	130	299	-0.203008917144965	0.00588076053742064	0.00777453411617841	0.0129569538465564	0.229621165645121	0.972671446320101	1
Sevir.4G068600	35	59	78	130	302	4.11428712361247e-12	2.28067841472474e-12	2.44153889022567e-12	-3.98769208558911e-13	9.23527363712179e-12	1	1
Sevir.4G099100	34	59	78	130	301	-0.0224062634631129	0.000649127577039091	0.000858158474210469	0.00143006378777549	0.0253436133021379	0.998935067646811	1
Sevir.4G206300	35	59	78	130	302	4.11428712361247e-12	2.28067841472474e-12	2.44153889022567e-12	-3.98769208558911e-13	9.23527363712179e-12	1	1
Sevir.4G293800	35	59	78	130	302	4.11428712361247e-12	2.28067841472474e-12	2.44153889022567e-12	-3.98769208558911e-13	9.23527363712179e-12	1	1
Sevir.4G104600	34	48	53	129	264	0.378712936751504	-0.24796035643013	-3.38190976009408	2.0754242479047	6.08400730118042	0.107593855682912	0.847202410356965
Sevir.4G263400	0	0	6	5	11	-1.274834	-2.1490062	3.51239001317952	0.0148195873050189	6.95104980048454	0.0734744559194215	0.619070629578968
Sevir.4G288800	12	28	14	18	72	1.60151677387958	13.8025798743422	-1.13591110463544	-5.44722477486394	21.9872325277212	6.56313531829239e-05	0.00118804344906531
Sevir.4G020900	30	44	37	122	233	0.332559288608631	-0.0507464266155246	-8.92767333976758	4.69576561571278	14.0067446707045	0.0028959864832018	0.0377591233294634
Sevir.4G000700	27	31	76	112	246	-0.0799676100776696	-6.05560098976215	2.44491315327171	0.352075311918004	8.93255706502953	0.0302011470962581	0.29913850801375
Sevir.4G038800	35	55	76	129	295	0.0192507593262458	-0.12024018432954	-0.000484029168956065	0.0319177147350525	0.171892687559795	0.981993903998515	1
Sevir.4G173900	35	59	78	130	302	4.11428712361247e-12	2.28067841472474e-12	2.44153889022567e-12	-3.98769208558911e-13	9.23527363712179e-12	1	1
Sevir.4G244902	4	1	8	8	21	1.00792591385889	-2.34639320353211	1.22359798740527	-0.11958868773854	4.69750579253481	0.195335404252037	1
Sevir.4G269503	35	59	78	128	300	0.00154541333747505	0.00260501066896256	0.00344389200245784	-0.0100473322746299	0.0176416482835254	0.999380087771216	1
Sevir.4G218700	35	58	78	129	300	0.00154541333747505	-0.00633343174099108	0.00344389200245784	-0.000149786156134936	0.0114725232370589	0.999674303583856	1
Sevir.4G301800	35	59	78	130	302	4.11428712361247e-12	2.28067841472474e-12	2.44153889022567e-12	-3.98769208558911e-13	9.23527363712179e-12	1	1
Sevir.4G002400	35	58	77	130	300	0.00154541333747505	-0.00633343174099108	-0.00301618765328275	0.005739418667068	0.0166344513988169	0.999432239354924	1
Sevir.4G186700	34	58	78	128	298	-0.00833143390066109	-0.00082028967213868	0.0138676510091857	-0.000603134504660817	0.0236225090866463	0.999041190818373	1
Sevir.4G066500	35	58	78	130	301	0.000385109638679468	-0.0110096801405227	0.000858158474210469	0.00143006378777549	0.0136830120411881	0.999576055182529	1
Sevir.4G042600	35	59	78	130	302	4.11428712361247e-12	2.28067841472474e-12	2.44153889022567e-12	-3.98769208558911e-13	9.23527363712179e-12	1	1
Sevir.4G197100	35	59	78	130	302	4.11428712361247e-12	2.28067841472474e-12	2.44153889022567e-12	-3.98769208558911e-13	9.23527363712179e-12	1	1
Sevir.4G074600	35	59	78	130	302	4.11428712361247e-12	2.28067841472474e-12	2.44153889022567e-12	-3.98769208558911e-13	9.23527363712179e-12	1	1
Sevir.4G032500	34	59	77	128	298	-0.00833143390066109	0.0104896644318415	1.42573690766153e-05	-0.000603134504660817	0.0194384902062401	0.999283392415806	1
Sevir.4G161500	34	55	73	121	283	0.0440514392310851	-0.00150092995482134	-0.000117572837709817	-0.00553571525944832	0.0512056572830646	0.996965172630299	1
Sevir.4G103300	32	54	75	124	285	-0.0321063937766482	-0.0506181799726921	0.0262760685168731	0.0141568453083052	0.123157487574519	0.988920488392372	1
Sevir.4G047500	35	59	78	130	302	4.11428712361247e-12	2.28067841472474e-12	2.44153889022567e-12	-3.98769208558911e-13	9.23527363712179e-12	1	1
Sevir.4G138600	35	58	76	130	299	0.00348868896736635	-0.00293268803443921	-0.0194366361365954	0.0129569538465564	0.0388149669849574	0.997989675746614	1
Sevir.4G109402	5	3	33	5	46	-0.0205666015977118	-3.98822723625149	37.5413439339236	-11.0638673360947	52.6140051078675	2.21582594467527e-11	1.02912358561944e-09
Sevir.4G091501	16	23	69	31	139	-0.00074112990349775	-0.635934909627317	30.5166173816397	-13.8954245685759	45.0487179897464	9.03472136667125e-10	3.33451517414867e-08
Sevir.4G035200	28	58	78	128	292	-1.00817923068766	0.015942391514717	0.0884523493175938	0.0422554454876335	1.1548294170076	0.763857192280917	1
Sevir.4G109100	34	53	71	129	287	0.0163933007052161	-0.168041125977591	-0.131812615865066	0.24103555486704	0.557282597414912	0.906138016285414	1
Sevir.4G258600	35	58	78	130	301	0.000385109638679468	-0.0110096801405227	0.000858158474210469	0.00143006378777549	0.0136830120411881	0.999576055182529	1
Sevir.4G295500	35	59	78	129	301	0.000385109638679468	0.000649127577039091	0.000858158474210469	-0.00250351975694513	0.00439591544687416	0.999922585887767	1
Sevir.4G112300	35	59	78	130	302	4.11428712361247e-12	2.28067841472474e-12	2.44153889022567e-12	-3.98769208558911e-13	9.23527363712179e-12	1	1
Sevir.4G109300	13	10	48	6	77	1.8618778882185	-1.69063440542115	39.7395820490699	-22.2318110259599	65.5239053686695	3.87513865356314e-14	2.66106706360231e-12
Sevir.4G196100	18	46	33	61	158	-0.00529061625627782	7.41851180856196	-1.49392309974992	-0.723177610223222	9.64090313479137	0.0218786808007952	0.22574039477606
Sevir.4G286900	35	58	78	130	301	0.000385109638679468	-0.0110096801405227	0.000858158474210469	0.00143006378777549	0.0136830120411881	0.999576055182529	1
Sevir.4G291500	35	59	71	126	291	0.0481905085953354	0.0812347883185183	-0.230134666506095	0.00431374474216879	0.363873708162117	0.947599942574777	1
Sevir.4G165800	35	59	78	130	302	4.11428712361247e-12	2.28067841472474e-12	2.44153889022567e-12	-3.98769208558911e-13	9.23527363712179e-12	1	1
Sevir.4G042500	33	48	67	124	272	0.0691882477111439	-0.496997145946891	-0.15050442976836	0.408263872473775	1.12495369590017	0.771053832136403	1
Sevir.4G255300	34	59	77	129	299	-0.0122792150581839	0.00588076053742064	-0.000656436106972683	0.000659663701807563	0.0194760754043847	0.999281321116342	1
Sevir.4G171400	34	57	71	126	288	0.0116108586888786	0.00960434302866143	-0.153958778657201	0.0331250920832331	0.208299072457974	0.976238553613641	1
Sevir.4G087100	30	43	64	118	255	0.00676195390514055	-0.933066067248056	-0.0525806006771993	0.617321080091907	1.6097297019223	0.65718569284788	1
Sevir.4G057700	34	57	74	129	294	-0.00015569830747286	-0.00332597684440291	-0.0492459886509717	0.0471859368940151	0.0999136006968626	0.991847789968809	1
Sevir.4G273500	28	4	69	5	106	20.1036538052905	-13.4812308715735	63.2795412976218	-36.1770370703807	133.041463044867	1.19557068591708e-28	1.40830863486513e-25
Sevir.4G089300	35	59	78	128	300	0.00154541333747505	0.00260501066896256	0.00344389200245784	-0.0100473322746299	0.0176416482835254	0.999380087771216	1
Sevir.4G304900	20	38	48	89	195	-0.29896976808162	-0.00024201080855718	-0.110983155786594	0.304972710538174	0.715167645214944	0.86963069973879	1
Sevir.4G143800	35	59	78	130	302	4.11428712361247e-12	2.28067841472474e-12	2.44153889022567e-12	-3.98769208558911e-13	9.23527363712179e-12	1	1
Sevir.4G044300	34	57	75	127	293	5.45983016963122e-05	-0.00102065458107324	-0.00602939906931371	0.00605874916984912	0.0131634011219324	0.999599911021756	1
Sevir.4G193800	19	16	62	45	142	0.39297161750186	-4.96969625203251	17.486631892661	-4.25421506400544	27.1035148262008	5.60038280413079e-06	0.000120747647428456
Sevir.4G224600	35	59	78	130	302	4.11428712361247e-12	2.28067841472474e-12	2.44153889022567e-12	-3.98769208558911e-13	9.23527363712179e-12	1	1
Sevir.4G165401	35	59	78	130	302	4.11428712361247e-12	2.28067841472474e-12	2.44153889022567e-12	-3.98769208558911e-13	9.23527363712179e-12	1	1
Sevir.4G045800	35	58	78	130	301	0.000385109638679468	-0.0110096801405227	0.000858158474210469	0.00143006378777549	0.0136830120411881	0.999576055182529	1
Sevir.4G125500	32	58	78	130	298	-0.186278349752835	-0.00082028967213868	0.0138676510091857	0.0231119463091293	0.224078236743288	0.973611721355074	1
Sevir.4G087901	35	59	78	130	302	4.11428712361247e-12	2.28067841472474e-12	2.44153889022567e-12	-3.98769208558911e-13	9.23527363712179e-12	1	1
Sevir.4G130100	35	58	77	129	299	0.00348868896736635	-0.00293268803443921	-0.000656436106972683	0.000659663701807563	0.00773747681058581	0.999819403234724	1
Sevir.4G232400	35	59	78	130	302	4.11428712361247e-12	2.28067841472474e-12	2.44153889022567e-12	-3.98769208558911e-13	9.23527363712179e-12	1	1
Sevir.4G017000	35	58	76	128	297	0.00975579124997475	-9.25024342535161e-06	-0.00654565321495639	0.000181454822858374	0.0164921495312149	0.999439485334173	1
Sevir.4G074000	24	57	67	129	277	-2.04508871074844	0.153709558816804	-0.288485882299618	0.799142600169099	3.28642675203396	0.349536260391487	1
Sevir.4G104301	35	59	77	129	300	0.00154541333747505	0.00260501066896256	-0.00301618765328275	-0.000149786156134936	0.0073163978158553	0.999833922143162	1
Sevir.4G064700	34	58	78	130	300	-0.0169733043413234	-0.00633343174099108	0.00344389200245784	0.005739418667068	0.0324900467518403	0.998457535533078	1
Sevir.4G106000	33	42	75	102	252	0.493055886418377	-1.06229391922	1.51008916439408	-0.386711997958029	3.45215096799049	0.32702121030789	1
Sevir.4G180500	35	57	77	128	297	0.00975579124997475	-0.0180423023308231	0.00110700065988156	0.000181454822858374	0.0290865490635378	0.9986921118162	1
Sevir.4G062500	33	46	62	111	252	0.493055886418377	-0.212147356161859	-0.146327709356597	0.058689041180399	0.910219993117233	0.822960815213377	1
Sevir.4G083900	35	59	77	130	301	0.000385109638679468	0.000649127577039091	-0.00707639334214224	0.00143006378777549	0.00954069434563628	0.999752858272342	1
Sevir.4G177300	35	59	78	130	302	4.11428712361247e-12	2.28067841472474e-12	2.44153889022567e-12	-3.98769208558911e-13	9.23527363712179e-12	1	1
Sevir.4G151300	35	59	78	129	301	0.000385109638679468	0.000649127577039091	0.000858158474210469	-0.00250351975694513	0.00439591544687416	0.999922585887767	1
Sevir.4G060800	35	58	78	130	301	0.000385109638679468	-0.0110096801405227	0.000858158474210469	0.00143006378777549	0.0136830120411881	0.999576055182529	1
Sevir.4G176602	34	56	77	120	287	0.0163933007052161	-8.62104897566956e-05	0.111444861310051	-0.101610132280835	0.229534504785859	0.972686215141565	1
Sevir.4G010200	35	59	77	130	301	0.000385109638679468	0.000649127577039091	-0.00707639334214224	0.00143006378777549	0.00954069434563628	0.999752858272342	1
Sevir.4G126600	35	59	78	130	302	4.11428712361247e-12	2.28067841472474e-12	2.44153889022567e-12	-3.98769208558911e-13	9.23527363712179e-12	1	1
Sevir.4G084400	35	59	78	129	301	0.000385109638679468	0.000649127577039091	0.000858158474210469	-0.00250351975694513	0.00439591544687416	0.999922585887767	1
Sevir.4G044900	35	52	75	124	286	0.103738629374974	-0.268623719465974	0.0173617993961848	0.00639656123380048	0.396120709470934	0.941042694611562	1
Sevir.4G296300	35	59	78	130	302	4.11428712361247e-12	2.28067841472474e-12	2.44153889022567e-12	-3.98769208558911e-13	9.23527363712179e-12	1	1
Sevir.4G113101	27	51	28	115	221	0.0751564799959584	1.41800330374352	-14.8146986363575	4.14915517523939	20.4570135953364	0.000136468401751672	0.0023373464677147
Sevir.4G191200	35	57	74	128	294	0.0252292789157907	-0.00332597684440291	-0.0492459886509717	0.0164691472190099	0.0942703916301753	0.992516020866405	1
Sevir.4G144500	35	59	78	130	302	4.11428712361247e-12	2.28067841472474e-12	2.44153889022567e-12	-3.98769208558911e-13	9.23527363712179e-12	1	1
Sevir.4G266000	35	58	77	130	300	0.00154541333747505	-0.00633343174099108	-0.00301618765328275	0.005739418667068	0.0166344513988169	0.999432239354924	1
Sevir.4G228300	35	59	78	130	302	4.11428712361247e-12	2.28067841472474e-12	2.44153889022567e-12	-3.98769208558911e-13	9.23527363712179e-12	1	1
Sevir.4G129000	35	59	78	130	302	4.11428712361247e-12	2.28067841472474e-12	2.44153889022567e-12	-3.98769208558911e-13	9.23527363712179e-12	1	1
Sevir.4G258800	35	58	78	130	301	0.000385109638679468	-0.0110096801405227	0.000858158474210469	0.00143006378777549	0.0136830120411881	0.999576055182529	1
Sevir.4G039400	35	59	78	129	301	0.000385109638679468	0.000649127577039091	0.000858158474210469	-0.00250351975694513	0.00439591544687416	0.999922585887767	1
Sevir.4G115801	25	53	53	129	260	-0.874205353220648	0.0957458975214184	-2.98258953486476	2.60638575325708	6.5589265388639	0.0873673314714533	0.712823746052498
Sevir.4G283000	35	59	78	130	302	4.11428712361247e-12	2.28067841472474e-12	2.44153889022567e-12	-3.98769208558911e-13	9.23527363712179e-12	1	1
Sevir.4G152600	35	59	78	129	301	0.000385109638679468	0.000649127577039091	0.000858158474210469	-0.00250351975694513	0.00439591544687416	0.999922585887767	1
Sevir.4G211100	35	46	78	114	273	0.357023992678544	-1.00861332876479	0.795650851651052	-0.105229540685169	2.26651771377956	0.518965552594477	1
Sevir.4G237900	34	55	74	130	293	5.45983016963122e-05	-0.0877902907072164	-0.0370958224006331	0.119001440273448	0.243942151682994	0.970201900601011	1
Sevir.4G011500	35	59	77	130	301	0.000385109638679468	0.000649127577039091	-0.00707639334214224	0.00143006378777549	0.00954069434563628	0.999752858272342	1
Sevir.4G093000	35	59	78	130	302	4.11428712361247e-12	2.28067841472474e-12	2.44153889022567e-12	-3.98769208558911e-13	9.23527363712179e-12	1	1
Sevir.4G169400	35	59	78	130	302	4.11428712361247e-12	2.28067841472474e-12	2.44153889022567e-12	-3.98769208558911e-13	9.23527363712179e-12	1	1
Sevir.4G133200	2	4	5	14	25	-0.277921901910366	-0.160037847471543	-0.328748056804855	0.974512068207393	1.74121987439416	0.627808889682064	1
Sevir.4G023000	35	59	78	130	302	4.11428712361247e-12	2.28067841472474e-12	2.44153889022567e-12	-3.98769208558911e-13	9.23527363712179e-12	1	1
Sevir.4G293700	35	59	78	130	302	4.11428712361247e-12	2.28067841472474e-12	2.44153889022567e-12	-3.98769208558911e-13	9.23527363712179e-12	1	1
Sevir.4G219200	33	59	75	126	293	-0.0269676224485702	0.0540092457361393	-0.00602939906931371	-0.000125544436761514	0.0871318116907847	0.993335616798889	1
Sevir.4G015701	35	58	78	129	300	0.00154541333747505	-0.00633343174099108	0.00344389200245784	-0.000149786156134936	0.0114725232370589	0.999674303583856	1
Sevir.4G148600	35	57	76	130	298	0.00622281879611586	-0.0255042375579008	-0.0121460688081948	0.0231119463091293	0.0669850714713408	0.995480658186583	1
Sevir.4G114102	35	59	78	129	301	0.000385109638679468	0.000649127577039091	0.000858158474210469	-0.00250351975694513	0.00439591544687416	0.999922585887767	1
Sevir.4G056100	35	59	78	130	302	4.11428712361247e-12	2.28067841472474e-12	2.44153889022567e-12	-3.98769208558911e-13	9.23527363712179e-12	1	1
Sevir.4G160300	35	56	77	126	294	0.0252292789157907	-0.0359555911923814	0.014971795564574	-0.00244529836724873	0.0786019640399949	0.994275322716494	1
Sevir.4G069400	28	40	70	92	230	0.0678039972208488	-0.541731733386336	1.89004225366865	-0.495854034442867	2.9954320187187	0.392330005466931	1
Sevir.4G243100	35	59	78	129	301	0.000385109638679468	0.000649127577039091	0.000858158474210469	-0.00250351975694513	0.00439591544687416	0.999922585887767	1
Sevir.4G016300	12	5	20	1	38	13.1017275715613	-0.79136925406203	10.570310503209	-14.418750399853	38.8821577286853	1.83835488879968e-08	5.66638052006198e-07
Sevir.4G142500	25	25	34	70	154	2.86624088206084	-0.859808691941094	-0.838435605626054	0.207474222270264	4.77195940189825	0.189277494546364	1
Sevir.4G099800	4	25	53	64	146	-9.86612119308929	-0.43518122300636	6.20088834701944	0.0211277227438167	16.5233184858589	0.00088557637784715	0.0129396197046075
Sevir.4G063500	35	54	75	128	292	0.0396905479494606	-0.162678716069237	-0.00230796379215387	0.0422554454876335	0.246932673298485	0.9696791068645	1
Sevir.4G285503	12	14	35	40	101	0.00741985860722506	-1.6649964231501	3.04598470481136	-0.278040145175578	4.99644113174426	0.172057927678151	1
Sevir.4G270000	34	56	72	128	290	0.00454272862895526	-0.00758680210537984	-0.112332332677131	0.0802722747668582	0.204734138178324	0.976821451826952	1
Sevir.4G288000	35	59	78	129	301	0.000385109638679468	0.000649127577039091	0.000858158474210469	-0.00250351975694513	0.00439591544687416	0.999922585887767	1
Sevir.4G254700	12	22	27	21	82	0.655926435601582	2.2323548378092	1.60001104037487	-5.79163552117885	10.2799278349645	0.0163305553021737	0.175568035051365
Sevir.4G301801	34	45	71	112	262	0.435342470619836	-0.747467251919575	0.163982054401807	-0.0054147615718666	1.35220653851308	0.716775005093103	1
Sevir.4G211200	35	59	78	129	301	0.000385109638679468	0.000649127577039091	0.000858158474210469	-0.00250351975694513	0.00439591544687416	0.999922585887767	1
Sevir.4G238700	35	59	78	130	302	4.11428712361247e-12	2.28067841472474e-12	2.44153889022567e-12	-3.98769208558911e-13	9.23527363712179e-12	1	1
Sevir.4G291300	32	48	64	113	257	0.164758670141419	-0.0971529054379547	-0.0851549710999447	0.0508089660506846	0.397875512730003	0.940681013749452	1
Sevir.4G249500	34	53	69	127	283	0.0440514392310851	-0.0946905553200305	-0.229163946459061	0.220158577762423	0.5880645187726	0.899159210460841	1
Sevir.4G200201	35	54	72	126	287	0.0908589198649565	-0.0763861536314189	-0.0609651058410036	0.0488622178396205	0.277072397176999	0.96428124492145	1
Sevir.4G262200	35	59	78	130	302	4.11428712361247e-12	2.28067841472474e-12	2.44153889022567e-12	-3.98769208558911e-13	9.23527363712179e-12	1	1
Sevir.4G226000	35	57	60	129	281	0.181885259790898	0.0805353814670981	-2.17922084910134	0.534367457106194	2.97600894746554	0.395338934534464	1
Sevir.4G060500	35	58	78	130	301	0.000385109638679468	-0.0110096801405227	0.000858158474210469	0.00143006378777549	0.0136830120411881	0.999576055182529	1
Sevir.4G282500	35	59	77	130	301	0.000385109638679468	0.000649127577039091	-0.00707639334214224	0.00143006378777549	0.00954069434563628	0.999752858272342	1
Sevir.4G241000	29	59	78	128	294	-0.755254569443413	0.0425288925193497	0.0562245551045483	0.0164691472190099	0.870477164286321	0.83254586158012	1
Sevir.4G275600	35	59	78	130	302	4.11428712361247e-12	2.28067841472474e-12	2.44153889022567e-12	-3.98769208558911e-13	9.23527363712179e-12	1	1
Sevir.4G190200	29	46	66	101	242	0.0324267579188564	-0.0345536601354901	0.195620222487388	-0.0965977281790867	0.359198368720821	0.948535975773908	1
Sevir.4G296800	33	55	77	115	280	0.00931109777653972	0.00162367634719453	0.303138915342802	-0.253703021885375	0.567776711351912	0.903767876601492	1
Sevir.4G123300	27	41	61	106	235	-0.00202926842173093	-0.525235381646699	0.00152910370580918	0.231673072502317	0.760466826276557	0.858897557192498	1
Sevir.4G189300	35	59	78	130	302	4.11428712361247e-12	2.28067841472474e-12	2.44153889022567e-12	-3.98769208558911e-13	9.23527363712179e-12	1	1
Sevir.4G171700	33	57	72	124	286	-0.000640319501507308	0.0226851370358549	-0.0472155037635246	0.00639656123380048	0.0769375215346873	0.99445343518717	1
Sevir.4G018700	35	59	78	130	302	4.11428712361247e-12	2.28067841472474e-12	2.44153889022567e-12	-3.98769208558911e-13	9.23527363712179e-12	1	1
Sevir.4G062900	35	59	78	130	302	4.11428712361247e-12	2.28067841472474e-12	2.44153889022567e-12	-3.98769208558911e-13	9.23527363712179e-12	1	1
Sevir.4G281600	29	44	61	111	245	0.0129322833320948	-0.311971300413947	-0.0820172219218986	0.290639893785553	0.697560699453494	0.873777546749855	1
Sevir.4G281900	22	29	27	51	129	3.32420199440975	0.572373330081972	-1.19802188380418	-0.369515580398108	5.46411278869401	0.140800895798212	1
Sevir.4G226501	34	58	74	126	292	0.000746600350674713	0.015942391514717	-0.0266314639157039	0.000738282602640836	0.0440587383837364	0.997572642280573	1
Sevir.4G236900	35	59	78	130	302	4.11428712361247e-12	2.28067841472474e-12	2.44153889022567e-12	-3.98769208558911e-13	9.23527363712179e-12	1	1
Sevir.4G276300	35	59	78	129	301	0.000385109638679468	0.000649127577039091	0.000858158474210469	-0.00250351975694513	0.00439591544687416	0.999922585887767	1
Sevir.4G264600	26	46	65	118	255	-0.427151512044305	-0.292588556677602	-0.0112536470608317	0.617321080091907	1.34831479587465	0.717693459363721	1
Sevir.4G257700	32	51	68	115	266	0.0445715647606946	-0.0179893726590875	-0.0071725498708615	0.00215446514249957	0.0718879524331432	0.994982861694986	1
Sevir.4G213500	35	59	78	130	302	4.11428712361247e-12	2.28067841472474e-12	2.44153889022567e-12	-3.98769208558911e-13	9.23527363712179e-12	1	1
Sevir.4G102700	35	56	76	127	294	0.0252292789157907	-0.0359555911923814	5.77813089864773e-05	0.00155560104342114	0.0627982524605798	0.99589254364074	1
Sevir.4G024200	0	5	37	99	141	-16.341054	-18.4539133833642	0.00932640684997437	24.1739183947068	58.978212184921	9.71660853831443e-13	5.46991672748101e-11
Sevir.4G229400	35	59	78	130	302	4.11428712361247e-12	2.28067841472474e-12	2.44153889022567e-12	-3.98769208558911e-13	9.23527363712179e-12	1	1
Sevir.4G225700	35	59	78	130	302	4.11428712361247e-12	2.28067841472474e-12	2.44153889022567e-12	-3.98769208558911e-13	9.23527363712179e-12	1	1
Sevir.4G201600	32	45	66	122	265	0.0540238574579048	-0.885687623407278	-0.087249124309238	0.550872898343684	1.5778335035181	0.664426302448459	1
Sevir.4G108600	35	56	75	129	295	0.0192507593262458	-0.046238839357831	-0.0186496933129119	0.0319177147350525	0.116057006732041	0.989843239674581	1
Sevir.4G202400	35	59	78	130	302	4.11428712361247e-12	2.28067841472474e-12	2.44153889022567e-12	-3.98769208558911e-13	9.23527363712179e-12	1	1
Sevir.4G299800	34	53	75	125	287	0.0163933007052161	-0.168041125977591	0.0103094980045606	0.0171818157561143	0.211925740443482	0.975641495604135	1
Sevir.4G062300	32	49	75	127	283	-0.0194160361354937	-0.715159847676537	0.0497694626406677	0.220158577762423	1.00450392421512	0.800162140933825	1
Sevir.4G047704	16	7	70	46	139	-0.00074112990349775	-14.9600382506082	32.3884129384445	-3.19868857971557	50.5478808986718	6.10673189611337e-11	2.62666382513934e-09
Sevir.4G107901	26	56	56	125	263	-0.658510918522045	0.415274914108594	-2.09425385946778	1.22742076472245	4.39546045682087	0.221806677596387	1
Sevir.4G097800	35	59	77	129	300	0.00154541333747505	0.00260501066896256	-0.00301618765328275	-0.000149786156134936	0.0073163978158553	0.999833922143162	1
Sevir.4G179800	5	0	15	0	20	3.10359798367474	-3.907284	18.7232620140546	-8.609272	34.3434159977294	1.67655705080927e-07	4.51559750782636e-06
Sevir.4G009501	11	53	55	78	197	-6.13090226812038	5.47290990434299	0.333483970734447	-0.5454876630256	12.4827838062234	0.00589972590192393	0.0714156801757465
Sevir.4G257200	34	59	78	129	300	-0.0169733043413234	0.00260501066896256	0.00344389200245784	-0.000149786156134936	0.0231719931688787	0.999068362731716	1
Sevir.4G006500	35	57	77	130	299	0.00348868896736635	-0.0342230441212523	-0.000656436106972683	0.0129569538465564	0.0513251230421478	0.996954654622677	1
Sevir.4G218200	35	58	76	129	298	0.00622281879611586	-0.00082028967213868	-0.0121460688081948	0.00406198069409571	0.023251157970545	0.999063606597304	1
Sevir.4G060900	35	55	77	130	297	0.00975579124997475	-0.157515377701059	0.00110700065988156	0.0362340673404727	0.204612236951388	0.976841312977304	1
Sevir.4G001000	19	42	52	98	211	-1.21626600798703	0.0146893793527969	-0.114381401423354	0.566348195042923	1.91168498380611	0.590937571142012	1
Sevir.4G088800	35	57	77	127	296	0.0140957027069005	-0.0118499770008596	0.00395224964859733	-0.00136619833366828	0.0312641276900258	0.998543472900689	1
Sevir.4G014300	34	56	31	117	238	1.49299045085041	1.94235587147294	-15.1037824642415	2.06629578628612	20.6054245728509	0.000127127784456005	0.00219276166401086
Sevir.4G155500	34	59	76	127	296	-0.00270505169728717	0.0237609810834081	-0.00265251927311502	-0.00136619833366828	0.0304847503874785	0.998597268902572	1
Sevir.4G054100	35	59	78	130	302	4.11428712361247e-12	2.28067841472474e-12	2.44153889022567e-12	-3.98769208558911e-13	9.23527363712179e-12	1	1
Sevir.4G198300	35	59	78	130	302	4.11428712361247e-12	2.28067841472474e-12	2.44153889022567e-12	-3.98769208558911e-13	9.23527363712179e-12	1	1
Sevir.4G133801	35	59	78	130	302	4.11428712361247e-12	2.28067841472474e-12	2.44153889022567e-12	-3.98769208558911e-13	9.23527363712179e-12	1	1
Sevir.4G025302	34	57	45	125	261	0.465314809587728	0.708362123341972	-7.45037721314112	1.42408355678929	10.0481377028601	0.0181613481978036	0.192583221998983
Sevir.4G112800	35	59	78	130	302	4.11428712361247e-12	2.28067841472474e-12	2.44153889022567e-12	-3.98769208558911e-13	9.23527363712179e-12	1	1
Sevir.4G038000	34	57	78	130	299	-0.0122792150581839	-0.0342230441212523	0.00777453411617841	0.0129569538465564	0.067233747142171	0.995455806127419	1
Sevir.4G147500	35	59	78	130	302	4.11428712361247e-12	2.28067841472474e-12	2.44153889022567e-12	-3.98769208558911e-13	9.23527363712179e-12	1	1
Sevir.4G175600	35	57	77	130	299	0.00348868896736635	-0.0342230441212523	-0.000656436106972683	0.0129569538465564	0.0513251230421478	0.996954654622677	1
Sevir.4G265201	34	56	55	129	274	0.158722391614588	0.113991356972848	-3.51338757275433	1.03578893958701	4.82189026092877	0.185313549236394	1
Sevir.4G002000	35	58	78	130	301	0.000385109638679468	-0.0110096801405227	0.000858158474210469	0.00143006378777549	0.0136830120411881	0.999576055182529	1
Sevir.4G045200	33	59	76	125	293	-0.0269676224485702	0.0540092457361393	0.00139161435099672	-0.0100495191877299	0.0924180017234361	0.992731504653485	1
Sevir.4G025600	35	59	78	130	302	4.11428712361247e-12	2.28067841472474e-12	2.44153889022567e-12	-3.98769208558911e-13	9.23527363712179e-12	1	1
Sevir.4G147200	33	53	73	128	287	-0.0020571197819899	-0.168041125977591	-0.0170987495228987	0.160789087395083	0.347986082677563	0.950764753788107	1
Sevir.4G287200	35	59	77	130	301	0.000385109638679468	0.000649127577039091	-0.00707639334214224	0.00143006378777549	0.00954069434563628	0.999752858272342	1
Sevir.4G127400	35	59	78	129	301	0.000385109638679468	0.000649127577039091	0.000858158474210469	-0.00250351975694513	0.00439591544687416	0.999922585887767	1
Sevir.4G074501	35	58	78	130	301	0.000385109638679468	-0.0110096801405227	0.000858158474210469	0.00143006378777549	0.0136830120411881	0.999576055182529	1
Sevir.4G259000	35	58	77	130	300	0.00154541333747505	-0.00633343174099108	-0.00301618765328275	0.005739418667068	0.0166344513988169	0.999432239354924	1
Sevir.4G232500	35	59	78	130	302	4.11428712361247e-12	2.28067841472474e-12	2.44153889022567e-12	-3.98769208558911e-13	9.23527363712179e-12	1	1
Sevir.4G304803	24	53	66	125	268	-1.60458769730343	0.00788176923719676	-0.149655596425179	0.804822832544795	2.5669478955106	0.463313493178329	1
Sevir.4G096900	35	59	78	130	302	4.11428712361247e-12	2.28067841472474e-12	2.44153889022567e-12	-3.98769208558911e-13	9.23527363712179e-12	1	1
Sevir.4G273200	35	59	78	129	301	0.000385109638679468	0.000649127577039091	0.000858158474210469	-0.00250351975694513	0.00439591544687416	0.999922585887767	1
Sevir.4G137300	35	59	78	130	302	4.11428712361247e-12	2.28067841472474e-12	2.44153889022567e-12	-3.98769208558911e-13	9.23527363712179e-12	1	1
Sevir.4G216900	35	59	77	129	300	0.00154541333747505	0.00260501066896256	-0.00301618765328275	-0.000149786156134936	0.0073163978158553	0.999833922143162	1
Sevir.4G154300	35	59	77	130	301	0.000385109638679468	0.000649127577039091	-0.00707639334214224	0.00143006378777549	0.00954069434563628	0.999752858272342	1
Sevir.4G250000	35	59	78	129	301	0.000385109638679468	0.000649127577039091	0.000858158474210469	-0.00250351975694513	0.00439591544687416	0.999922585887767	1
Sevir.4G222100	35	58	78	130	301	0.000385109638679468	-0.0110096801405227	0.000858158474210469	0.00143006378777549	0.0136830120411881	0.999576055182529	1
Sevir.4G258400	35	59	78	129	301	0.000385109638679468	0.000649127577039091	0.000858158474210469	-0.00250351975694513	0.00439591544687416	0.999922585887767	1
Sevir.4G262300	35	59	78	130	302	4.11428712361247e-12	2.28067841472474e-12	2.44153889022567e-12	-3.98769208558911e-13	9.23527363712179e-12	1	1
Sevir.4G277201	17	1	54	3	75	7.94082330434132	-12.720563600989	61.9062687485728	-26.5635392153297	109.131194869233	1.68772974358392e-23	5.88156593906919e-21
Sevir.4G116000	35	59	78	130	302	4.11428712361247e-12	2.28067841472474e-12	2.44153889022567e-12	-3.98769208558911e-13	9.23527363712179e-12	1	1
Sevir.4G300500	35	59	78	130	302	4.11428712361247e-12	2.28067841472474e-12	2.44153889022567e-12	-3.98769208558911e-13	9.23527363712179e-12	1	1
Sevir.4G098600	35	59	78	130	302	4.11428712361247e-12	2.28067841472474e-12	2.44153889022567e-12	-3.98769208558911e-13	9.23527363712179e-12	1	1
Sevir.4G049201	35	59	77	129	300	0.00154541333747505	0.00260501066896256	-0.00301618765328275	-0.000149786156134936	0.0073163978158553	0.999833922143162	1
Sevir.4G064600	35	59	78	130	302	4.11428712361247e-12	2.28067841472474e-12	2.44153889022567e-12	-3.98769208558911e-13	9.23527363712179e-12	1	1
Sevir.4G053700	35	57	78	128	298	0.00622281879611586	-0.0255042375579008	0.0138676510091857	-0.000603134504660817	0.0461978418678632	0.997395404723928	1
Sevir.4G236600	35	59	78	129	301	0.000385109638679468	0.000649127577039091	0.000858158474210469	-0.00250351975694513	0.00439591544687416	0.999922585887767	1
Sevir.4G175200	35	57	77	128	297	0.00975579124997475	-0.0180423023308231	0.00110700065988156	0.000181454822858374	0.0290865490635378	0.9986921118162	1
Sevir.4G165200	35	54	73	125	287	0.0908589198649565	-0.0763861536314189	-0.0170987495228987	0.0171818157561143	0.201525638775388	0.977342632506942	1
Sevir.4G195700	3	5	8	28	44	-0.864271670055866	-1.50434586487175	-0.99593902807979	4.33340310047135	7.69795966347876	0.052684351742223	0.478870470378034
Sevir.4G210000	35	59	78	130	302	4.11428712361247e-12	2.28067841472474e-12	2.44153889022567e-12	-3.98769208558911e-13	9.23527363712179e-12	1	1
Sevir.4G159700	35	59	78	130	302	4.11428712361247e-12	2.28067841472474e-12	2.44153889022567e-12	-3.98769208558911e-13	9.23527363712179e-12	1	1
Sevir.4G256300	35	59	78	130	302	4.11428712361247e-12	2.28067841472474e-12	2.44153889022567e-12	-3.98769208558911e-13	9.23527363712179e-12	1	1
Sevir.4G263700	11	57	17	126	211	-7.40177381431144	6.03927674972633	-25.7997545308844	13.620081155071	52.8608862499931	1.96293583207104e-11	9.1665703560014e-10
Sevir.4G295701	32	59	77	130	298	-0.186278349752835	0.0104896644318415	1.42573690766153e-05	0.0231119463091293	0.219894217862882	0.974315540017433	1
Sevir.4G195000	35	59	78	130	302	4.11428712361247e-12	2.28067841472474e-12	2.44153889022567e-12	-3.98769208558911e-13	9.23527363712179e-12	1	1
Sevir.4G160201	34	58	78	130	300	-0.0169733043413234	-0.00633343174099108	0.00344389200245784	0.005739418667068	0.0324900467518403	0.998457535533078	1
Sevir.4G012700	34	58	76	130	298	-0.00833143390066109	-0.00082028967213868	-0.0121460688081948	0.0231119463091293	0.0444097386901239	0.997543835734655	1
Sevir.4G002200	35	59	77	130	301	0.000385109638679468	0.000649127577039091	-0.00707639334214224	0.00143006378777549	0.00954069434563628	0.999752858272342	1
Sevir.4G201300	35	59	78	129	301	0.000385109638679468	0.000649127577039091	0.000858158474210469	-0.00250351975694513	0.00439591544687416	0.999922585887767	1
Sevir.4G299400	35	57	78	129	299	0.00348868896736635	-0.0342230441212523	0.00777453411617841	0.000659663701807563	0.0461459309066047	0.997399753147507	1
Sevir.4G131601	35	59	78	130	302	4.11428712361247e-12	2.28067841472474e-12	2.44153889022567e-12	-3.98769208558911e-13	9.23527363712179e-12	1	1
Sevir.4G185200	35	58	78	129	300	0.00154541333747505	-0.00633343174099108	0.00344389200245784	-0.000149786156134936	0.0114725232370589	0.999674303583856	1
Sevir.4G202700	35	59	78	130	302	4.11428712361247e-12	2.28067841472474e-12	2.44153889022567e-12	-3.98769208558911e-13	9.23527363712179e-12	1	1
Sevir.4G284000	22	19	37	37	115	5.64285350677268	-0.534977537190584	1.79318251970301	-3.15802818741784	11.1290417510841	0.0110481754995205	0.124390315272404
Sevir.4G110300	35	59	78	130	302	4.11428712361247e-12	2.28067841472474e-12	2.44153889022567e-12	-3.98769208558911e-13	9.23527363712179e-12	1	1
Sevir.4G026400	25	58	78	129	290	-2.20532548909437	0.0319008604217151	0.128249577933577	0.138998951196001	2.50447487864567	0.474482915372344	1
Sevir.4G037400	17	6	68	55	146	0.000373300175337356	-17.7853048621252	24.3331413305866	-0.979927402075206	43.0987468949623	2.34501575667449e-09	8.13341010040085e-08
Sevir.4G224901	35	59	78	130	302	4.11428712361247e-12	2.28067841472474e-12	2.44153889022567e-12	-3.98769208558911e-13	9.23527363712179e-12	1	1
Sevir.4G119200	35	59	77	129	300	0.00154541333747505	0.00260501066896256	-0.00301618765328275	-0.000149786156134936	0.0073163978158553	0.999833922143162	1
Sevir.4G236100	34	56	75	128	293	5.45983016963122e-05	-0.0269356942339937	-0.00602939906931371	0.0278491333869928	0.0608688249919964	0.996078118294384	1
Sevir.4G032100	27	54	70	128	279	-0.880055849745903	-0.0047087042731802	-0.0588667040996029	0.519739380940461	1.46337063905915	0.690749798795008	1
Sevir.4G115500	35	59	78	130	302	4.11428712361247e-12	2.28067841472474e-12	2.44153889022567e-12	-3.98769208558911e-13	9.23527363712179e-12	1	1
Sevir.4G004201	14	7	68	90	179	-2.19307393206815	-22.371385144327	10.2495600936628	2.17545386790552	36.9894730379635	4.6250378057547e-08	1.3393523839073e-06
Sevir.4G186100	35	59	77	130	301	0.000385109638679468	0.000649127577039091	-0.00707639334214224	0.00143006378777549	0.00954069434563628	0.999752858272342	1
Sevir.4G107600	35	59	77	130	301	0.000385109638679468	0.000649127577039091	-0.00707639334214224	0.00143006378777549	0.00954069434563628	0.999752858272342	1
Sevir.4G051500	35	59	78	130	302	4.11428712361247e-12	2.28067841472474e-12	2.44153889022567e-12	-3.98769208558911e-13	9.23527363712179e-12	1	1
Sevir.4G267300	35	59	78	130	302	4.11428712361247e-12	2.28067841472474e-12	2.44153889022567e-12	-3.98769208558911e-13	9.23527363712179e-12	1	1
Sevir.4G099300	35	59	78	130	302	4.11428712361247e-12	2.28067841472474e-12	2.44153889022567e-12	-3.98769208558911e-13	9.23527363712179e-12	1	1
Sevir.4G025000	35	59	78	130	302	4.11428712361247e-12	2.28067841472474e-12	2.44153889022567e-12	-3.98769208558911e-13	9.23527363712179e-12	1	1
Sevir.4G198700	34	59	78	130	301	-0.0224062634631129	0.000649127577039091	0.000858158474210469	0.00143006378777549	0.0253436133021379	0.998935067646811	1
Sevir.4G261000	35	59	78	130	302	4.11428712361247e-12	2.28067841472474e-12	2.44153889022567e-12	-3.98769208558911e-13	9.23527363712179e-12	1	1
Sevir.4G301600	4	5	5	5	19	1.4681539047914	0.446979108124061	0.00175173790112488	-1.23548839265027	3.15237314346686	0.36872361787606	1
Sevir.4G012000	35	59	78	130	302	4.11428712361247e-12	2.28067841472474e-12	2.44153889022567e-12	-3.98769208558911e-13	9.23527363712179e-12	1	1
Sevir.4G074001	22	58	68	130	278	-3.2409420837369	0.250535475979488	-0.201249406710969	0.891894561151513	4.58462152757887	0.204865301019441	1
Sevir.4G196202	31	59	66	129	285	-0.124737318768905	0.198107537546277	-0.786596905059469	0.325357353848563	1.43479911522321	0.697398279853068	1
Sevir.4G278800	35	59	78	130	302	4.11428712361247e-12	2.28067841472474e-12	2.44153889022567e-12	-3.98769208558911e-13	9.23527363712179e-12	1	1
Sevir.4G057200	29	46	53	97	225	0.327843597406059	0.0949582309012833	-0.449789029177055	0.000219149525715485	0.872810007010113	0.831983921600332	1
Sevir.4G001400	35	59	78	130	302	4.11428712361247e-12	2.28067841472474e-12	2.44153889022567e-12	-3.98769208558911e-13	9.23527363712179e-12	1	1
Sevir.4G300101	35	58	78	130	301	0.000385109638679468	-0.0110096801405227	0.000858158474210469	0.00143006378777549	0.0136830120411881	0.999576055182529	1
Sevir.4G069100	35	59	78	130	302	4.11428712361247e-12	2.28067841472474e-12	2.44153889022567e-12	-3.98769208558911e-13	9.23527363712179e-12	1	1
Sevir.4G144300	35	58	78	127	298	0.00622281879611586	-0.00082028967213868	0.0138676510091857	-0.0127354077408246	0.0336461672182648	0.998375039838331	1
Sevir.4G288900	35	55	73	127	290	0.0575483586249743	-0.0483812737145324	-0.0482301110795583	0.0375668176095372	0.191726561028602	0.97891373245783	1
Sevir.4G113000	27	51	28	115	221	0.0751564799959584	1.41800330374352	-14.8146986363575	4.14915517523939	20.4570135953364	0.000136468401751672	0.0023373464677147
Sevir.4G216903	35	59	78	130	302	4.11428712361247e-12	2.28067841472474e-12	2.44153889022567e-12	-3.98769208558911e-13	9.23527363712179e-12	1	1
Sevir.4G054800	33	58	74	126	291	-0.0155921696818937	0.0232228512793724	-0.0178702926576823	0.00431374474216879	0.0609990583611171	0.996065678009739	1
Sevir.4G068500	35	54	73	121	283	0.147838127212872	-0.0300086575696722	-0.000117572837709817	-0.00553571525944832	0.183500072879702	0.9802079432066	1
Sevir.4G024401	33	59	77	128	297	-0.0586240854458961	0.0164451885545077	0.00110700065988156	0.000181454822858374	0.0763577294831437	0.994515064533054	1
Sevir.4G118200	35	58	69	116	278	0.240127769788643	0.250535475979488	-0.109292540819836	-0.112482762725133	0.712438549313099	0.87027445023548	1
Sevir.4G284500	35	59	78	130	302	4.11428712361247e-12	2.28067841472474e-12	2.44153889022567e-12	-3.98769208558911e-13	9.23527363712179e-12	1	1
Sevir.4G155800	35	59	78	130	302	4.11428712361247e-12	2.28067841472474e-12	2.44153889022567e-12	-3.98769208558911e-13	9.23527363712179e-12	1	1
Sevir.4G061400	34	54	78	128	294	-0.00015569830747286	-0.205676964259242	0.0562245551045483	0.0164691472190099	0.278526364890273	0.964015168180117	1
Sevir.4G112900	35	59	78	130	302	4.11428712361247e-12	2.28067841472474e-12	2.44153889022567e-12	-3.98769208558911e-13	9.23527363712179e-12	1	1
Sevir.4G034000	35	59	78	129	301	0.000385109638679468	0.000649127577039091	0.000858158474210469	-0.00250351975694513	0.00439591544687416	0.999922585887767	1
Sevir.4G144001	10	9	74	19	112	-0.684212274053384	-7.5826676411439	70.2302942452088	-17.6996975105672	96.1968716709733	1.02113116273867e-20	1.84842781642321e-18
Sevir.4G121500	35	57	78	128	298	0.00622281879611586	-0.0255042375579008	0.0138676510091857	-0.000603134504660817	0.0461978418678632	0.997395404723928	1
Sevir.4G039600	30	56	74	113	273	-0.0849116272740322	0.133221298207181	0.172750857008738	-0.173586931410352	0.564470713900303	0.904515591047845	1
Sevir.4G145900	35	59	78	130	302	4.11428712361247e-12	2.28067841472474e-12	2.44153889022567e-12	-3.98769208558911e-13	9.23527363712179e-12	1	1
Sevir.4G219800	35	59	78	130	302	4.11428712361247e-12	2.28067841472474e-12	2.44153889022567e-12	-3.98769208558911e-13	9.23527363712179e-12	1	1
Sevir.4G102400	31	59	78	130	298	-0.362116650500463	0.0104896644318415	0.0138676510091857	0.0231119463091293	0.409585912250619	0.938255228211724	1
Sevir.4G126300	35	56	75	129	295	0.0192507593262458	-0.046238839357831	-0.0186496933129119	0.0319177147350525	0.116057006732041	0.989843239674581	1
Sevir.4G241600	32	59	77	117	285	-0.0321063937766482	0.198107537546277	0.156191329108718	-0.263172451705605	0.649577712137248	0.884994664667206	1
Sevir.4G166700	35	58	77	128	298	0.00622281879611586	-0.00082028967213868	1.42573690766153e-05	-0.000603134504660817	0.00766050034199197	0.999822087420765	1
Sevir.4G179601	35	59	78	130	302	4.11428712361247e-12	2.28067841472474e-12	2.44153889022567e-12	-3.98769208558911e-13	9.23527363712179e-12	1	1
Sevir.4G266300	13	5	61	2	81	1.39024204188672	-7.404328926597	76.7841219872946	-30.9822714416995	116.560964397478	4.24623379260834e-25	2.11190354104602e-22
Sevir.4G084801	35	59	78	130	302	4.11428712361247e-12	2.28067841472474e-12	2.44153889022567e-12	-3.98769208558911e-13	9.23527363712179e-12	1	1
Sevir.4G158300	35	59	78	130	302	4.11428712361247e-12	2.28067841472474e-12	2.44153889022567e-12	-3.98769208558911e-13	9.23527363712179e-12	1	1
Sevir.4G283900	35	52	76	129	292	0.0396905479494606	-0.446402155367358	0.00450361131795219	0.0868812542700018	0.577477568904773	0.901568450401819	1
Sevir.4G014800	26	3	70	95	194	0.550014791604628	-32.1381177158122	7.89872577290613	1.58090783086717	42.1677661111901	3.69633961309837e-09	1.2515273344336e-07
Sevir.4G051702	26	17	75	74	192	0.631420320683843	-11.2145536210228	13.0209056532672	-0.9050972740219	25.7719768689957	1.06454765696374e-05	0.000217790125283301
Sevir.4G275101	35	58	78	129	300	0.00154541333747505	-0.00633343174099108	0.00344389200245784	-0.000149786156134936	0.0114725232370589	0.999674303583856	1
Sevir.4G277701	35	59	78	130	302	4.11428712361247e-12	2.28067841472474e-12	2.44153889022567e-12	-3.98769208558911e-13	9.23527363712179e-12	1	1
Sevir.4G138701	23	31	53	45	152	1.64559754402072	0.0573183755361097	4.8100719833213	-6.37935212558402	12.8923400284621	0.00487530625244718	0.0602479303994637
Sevir.4G255201	35	59	72	130	296	0.0140957027069005	0.0237609810834081	-0.259061405663406	0.0523533891895963	0.349271478643311	0.950510407887642	1
Sevir.4G276500	35	59	78	129	301	0.000385109638679468	0.000649127577039091	0.000858158474210469	-0.00250351975694513	0.00439591544687416	0.999922585887767	1
Sevir.4G041301	6	8	51	8	73	-0.715449368901814	-2.7491658431117	54.80690737191	-17.4605128663357	75.7320354502592	2.52465741996456e-16	2.35151182381717e-14
Sevir.4G239700	35	59	76	128	298	0.00622281879611586	0.0104896644318415	-0.0121460688081948	-0.000603134504660817	0.029461686540813	0.998666877888885	1
Sevir.4G194800	31	52	54	119	256	0.0597233197231954	0.0789237959658937	-2.2213648642303	0.702941309764077	3.06295328968347	0.382020494761128	1
Sevir.4G117302	35	58	75	130	298	0.00622281879611586	-0.00082028967213868	-0.0502630853265401	0.0231119463091293	0.080418140103924	0.994078981750638	1
Sevir.4G106800	34	58	75	128	295	-0.00104183492337972	0.00234418482134691	-0.0186496933129119	0.00808471078775914	0.0301204238453976	0.998622189584129	1
Sevir.4G187301	35	59	78	130	302	4.11428712361247e-12	2.28067841472474e-12	2.44153889022567e-12	-3.98769208558911e-13	9.23527363712179e-12	1	1
Sevir.4G107200	2	8	6	9	25	-0.277921901910366	1.98783638988617	-0.0323381017989911	-0.288358813902035	2.58645520749756	0.459869073605095	1
Sevir.4G129200	31	41	61	110	243	0.285945645469704	-0.882728458794132	-0.0494435957648774	0.27849518029597	1.49661288032468	0.683052296174523	1
Sevir.4G218600	31	59	74	129	293	-0.257488026788867	0.0540092457361393	-0.0370958224006331	0.0654966970881924	0.414089792013831	0.937316738241407	1
Sevir.4G260100	35	59	77	128	299	0.00348868896736635	0.00588076053742064	-0.000656436106972683	-0.0039013487705317	0.0139272343822914	0.999564686336092	1
Sevir.4G071101	35	59	78	130	302	4.11428712361247e-12	2.28067841472474e-12	2.44153889022567e-12	-3.98769208558911e-13	9.23527363712179e-12	1	1
Sevir.4G145301	35	58	31	128	252	1.14974682540176	1.56162772350118	-17.8511428273392	3.51369307175551	24.0762104479976	2.40813278617415e-05	0.000467110285384815
Sevir.4G294900	35	58	76	130	299	0.00348868896736635	-0.00293268803443921	-0.0194366361365954	0.0129569538465564	0.0388149669849574	0.997989675746614	1
Sevir.4G299100	35	59	78	130	302	4.11428712361247e-12	2.28067841472474e-12	2.44153889022567e-12	-3.98769208558911e-13	9.23527363712179e-12	1	1
Sevir.4G152400	35	58	78	128	299	0.00348868896736635	-0.00293268803443921	0.00777453411617841	-0.0039013487705317	0.0180972598885157	0.999356006625922	1
Sevir.4G229900	35	59	78	129	301	0.000385109638679468	0.000649127577039091	0.000858158474210469	-0.00250351975694513	0.00439591544687416	0.999922585887767	1
Sevir.4G135001	35	59	68	126	288	0.0788734722265368	0.132957319446836	-0.547921462033505	0.0331250920832331	0.792877345790111	0.851169909010984	1
Sevir.4G178200	35	59	78	130	302	4.11428712361247e-12	2.28067841472474e-12	2.44153889022567e-12	-3.98769208558911e-13	9.23527363712179e-12	1	1
Sevir.4G227800	31	48	58	88	225	0.929749937107281	0.371870559544687	-0.000218069295697583	-0.809450870860574	2.11128943680824	0.549632212027263	1
Sevir.4G174800	34	59	78	130	301	-0.0224062634631129	0.000649127577039091	0.000858158474210469	0.00143006378777549	0.0253436133021379	0.998935067646811	1
Sevir.4G158200	35	59	78	129	301	0.000385109638679468	0.000649127577039091	0.000858158474210469	-0.00250351975694513	0.00439591544687416	0.999922585887767	1
Sevir.4G238400	32	57	76	124	289	-0.0665845890184941	0.00515984149569026	0.0246931702589688	-0.00131185644590642	0.0977494572190597	0.992106123215636	1
Sevir.4G281000	35	59	78	129	301	0.000385109638679468	0.000649127577039091	0.000858158474210469	-0.00250351975694513	0.00439591544687416	0.999922585887767	1
Sevir.4G158700	35	59	78	130	302	4.11428712361247e-12	2.28067841472474e-12	2.44153889022567e-12	-3.98769208558911e-13	9.23527363712179e-12	1	1
Sevir.4G068603	10	22	26	17	75	0.196815849253053	3.68463787867139	2.26864145200109	-7.23635924780942	13.386454427735	0.00387122008292693	0.048966632693378
Sevir.4G208401	35	59	78	129	301	0.000385109638679468	0.000649127577039091	0.000858158474210469	-0.00250351975694513	0.00439591544687416	0.999922585887767	1
Sevir.4G057602	30	56	77	130	293	-0.461095406982289	-0.0269356942339937	0.0231824682456822	0.119001440273448	0.630215009735413	0.889481822850398	1
Sevir.4G276600	35	59	78	130	302	4.11428712361247e-12	2.28067841472474e-12	2.44153889022567e-12	-3.98769208558911e-13	9.23527363712179e-12	1	1
Sevir.4G242900	35	59	78	130	302	4.11428712361247e-12	2.28067841472474e-12	2.44153889022567e-12	-3.98769208558911e-13	9.23527363712179e-12	1	1
Sevir.4G022000	20	48	21	69	158	0.155744118834911	9.50905151707313	-9.61466030981608	0.0143160038357327	19.2937719495599	0.000237702479168366	0.00390664825243409
Sevir.4G188500	34	57	78	128	297	-0.00513749933467013	-0.0180423023308231	0.021741045457028	0.000181454822858374	0.0451023019453795	0.99748667794598	1
Sevir.4G092301	33	59	78	130	300	-0.089925024591437	0.00260501066896256	0.00344389200245784	0.005739418667068	0.101713345929925	0.991631025896632	1
Sevir.4G290400	35	59	78	130	302	4.11428712361247e-12	2.28067841472474e-12	2.44153889022567e-12	-3.98769208558911e-13	9.23527363712179e-12	1	1
Sevir.4G247600	35	59	78	130	302	4.11428712361247e-12	2.28067841472474e-12	2.44153889022567e-12	-3.98769208558911e-13	9.23527363712179e-12	1	1
Sevir.4G051100	34	53	73	128	288	0.0116108586888786	-0.189452146373502	-0.0257543354620553	0.130774437786073	0.357591778310509	0.948856729423096	1
Sevir.4G190100	6	11	19	22	58	-0.0775188608591799	-0.0096762547429065	1.07871938631987	-0.352564118904773	1.51847862082673	0.678012088314127	1
Sevir.4G214300	35	57	74	130	296	0.0140957027069005	-0.0118499770008596	-0.0785354008898164	0.0523533891895963	0.156834469787173	0.984236989815022	1
Sevir.4G007401	7	7	16	31	61	-0.000683917377863944	-2.02891470220557	0.00381102691873539	0.856259918558265	2.88966956506044	0.408950622524752	1
Sevir.4G292300	34	59	73	129	295	-0.00104183492337972	0.0324508752565722	-0.133729405807024	0.0319177147350525	0.199139830722028	0.977728038933631	1
Sevir.4G192100	35	59	78	130	302	4.11428712361247e-12	2.28067841472474e-12	2.44153889022567e-12	-3.98769208558911e-13	9.23527363712179e-12	1	1
Sevir.4G303400	35	59	78	130	302	4.11428712361247e-12	2.28067841472474e-12	2.44153889022567e-12	-3.98769208558911e-13	9.23527363712179e-12	1	1
Sevir.4G149801	35	59	78	130	302	4.11428712361247e-12	2.28067841472474e-12	2.44153889022567e-12	-3.98769208558911e-13	9.23527363712179e-12	1	1
Sevir.4G187902	6	9	19	16	50	0.00727355859664868	-0.0604150201623429	2.86826892013105	-1.41733318740075	4.35329068629079	0.225755700907132	1
Sevir.4G198500	35	59	78	130	302	4.11428712361247e-12	2.28067841472474e-12	2.44153889022567e-12	-3.98769208558911e-13	9.23527363712179e-12	1	1
Sevir.4G173800	34	56	78	130	298	-0.00833143390066109	-0.084541508089128	0.0138676510091857	0.0231119463091293	0.129852539308104	0.98802876126022	1
Sevir.4G046300	35	59	76	130	300	0.00154541333747505	0.00260501066896256	-0.0284004536828067	0.005739418667068	0.0382902963563123	0.998029989323596	1
Sevir.4G037200	35	59	78	129	301	0.000385109638679468	0.000649127577039091	0.000858158474210469	-0.00250351975694513	0.00439591544687416	0.999922585887767	1
Sevir.4G054500	35	59	78	130	302	4.11428712361247e-12	2.28067841472474e-12	2.44153889022567e-12	-3.98769208558911e-13	9.23527363712179e-12	1	1
Sevir.4G105400	35	55	75	127	292	0.0396905479494606	-0.0734058156753918	-0.00230796379215387	0.0135411215985132	0.128945449015519	0.988150780165602	1
Sevir.4G240600	35	59	78	129	301	0.000385109638679468	0.000649127577039091	0.000858158474210469	-0.00250351975694513	0.00439591544687416	0.999922585887767	1
Sevir.4G189601	22	8	30	26	86	14.5276979916146	-4.61054544124598	2.73070731074848	-3.28033370493029	25.1492844485394	1.43696073551152e-05	0.000288676959054056
Sevir.4G282300	2	6	58	6	72	-4.82373324371888	-4.62554493708714	83.494915604049	-20.1549175972071	113.099111382062	2.36210901071545e-24	1.02547559661806e-21
Sevir.4G298200	35	59	78	130	302	4.11428712361247e-12	2.28067841472474e-12	2.44153889022567e-12	-3.98769208558911e-13	9.23527363712179e-12	1	1
Sevir.4G298500	35	59	78	130	302	4.11428712361247e-12	2.28067841472474e-12	2.44153889022567e-12	-3.98769208558911e-13	9.23527363712179e-12	1	1
Sevir.4G197700	35	59	78	130	302	4.11428712361247e-12	2.28067841472474e-12	2.44153889022567e-12	-3.98769208558911e-13	9.23527363712179e-12	1	1
Sevir.4G301100	35	59	78	130	302	4.11428712361247e-12	2.28067841472474e-12	2.44153889022567e-12	-3.98769208558911e-13	9.23527363712179e-12	1	1
Sevir.4G238100	35	53	73	126	287	0.0908589198649565	-0.168041125977591	-0.0170987495228987	0.0488622178396205	0.324861013205067	0.955286951173727	1
Sevir.4G020000	20	21	51	74	166	0.0301495106982888	-4.02878537898108	1.54006967981583	0.0905029386277395	5.68950750812294	0.127733236942391	0.968405840178307
Sevir.4G090400	35	57	74	130	296	0.0140957027069005	-0.0118499770008596	-0.0785354008898164	0.0523533891895963	0.156834469787173	0.984236989815022	1
Sevir.4G241700	25	59	78	129	291	-2.25731548397721	0.0812347883185183	0.107395029899441	0.11137129706818	2.55731659926335	0.465021681145326	1
Sevir.4G099000	23	37	43	69	172	0.471650852855516	0.343486042701147	-0.0456354356521907	-0.343045119802592	1.20381745101144	0.752088875567769	1
Sevir.4G046200	33	59	78	130	300	-0.089925024591437	0.00260501066896256	0.00344389200245784	0.005739418667068	0.101713345929925	0.991631025896632	1
Sevir.4G219600	35	56	75	127	293	0.0320396928370053	-0.0269356942339937	-0.00602939906931371	0.00605874916984912	0.0710635353101618	0.995067704489717	1
Sevir.4G253300	35	57	78	126	296	0.0140957027069005	-0.0118499770008596	0.0314127608133016	-0.015763397702605	0.0731218382236668	0.994855034587282	1
Sevir.4G287600	35	55	76	130	296	0.0140957027069005	-0.138280731679778	-0.00265251927311502	0.0523533891895963	0.20738234284939	0.976388827830532	1
Sevir.4G192800	35	57	75	130	297	0.00975579124997475	-0.0180423023308231	-0.0380570031222525	0.0362340673404727	0.102089164043523	0.991585542814085	1
Sevir.4G103100	34	58	78	129	299	-0.0122792150581839	-0.00293268803443921	0.00777453411617841	0.000659663701807563	0.023646100910609	0.999039760901227	1
Sevir.4G231200	29	57	71	124	281	-0.390523819987058	0.0805353814670981	-0.0342293806166324	0.076388293640096	0.581676875710885	0.900613921025879	1
Sevir.4G000800	14	5	63	123	205	-4.00802892604975	-30.6738860090456	1.90874984126082	13.6881054277686	50.2787702041248	6.96834758242241e-11	2.98973626425741e-09
Sevir.4G228400	35	59	78	130	302	4.11428712361247e-12	2.28067841472474e-12	2.44153889022567e-12	-3.98769208558911e-13	9.23527363712179e-12	1	1
Sevir.4G182900	4	8	0	0	12	4.89549384925305	13.6438107955962	-3.0993372	-5.1655632	26.8042050448492	6.47086466349847e-06	0.000137833453214844
Sevir.4G245500	35	59	78	129	301	0.000385109638679468	0.000649127577039091	0.000858158474210469	-0.00250351975694513	0.00439591544687416	0.999922585887767	1
Sevir.4G078300	15	56	61	110	242	-6.0687828638903	1.60900810500232	-0.0361566746729968	0.326030920710415	8.03997856427603	0.0451926547302315	0.420244929482719
Sevir.4G222300	35	59	78	129	301	0.000385109638679468	0.000649127577039091	0.000858158474210469	-0.00250351975694513	0.00439591544687416	0.999922585887767	1
Sevir.4G215300	35	59	77	129	300	0.00154541333747505	0.00260501066896256	-0.00301618765328275	-0.000149786156134936	0.0073163978158553	0.999833922143162	1
Sevir.4G098500	35	57	76	130	298	0.00622281879611586	-0.0255042375579008	-0.0121460688081948	0.0231119463091293	0.0669850714713408	0.995480658186583	1
Sevir.4G016200	30	54	62	76	222	0.709174974080229	2.60494715807305	0.379099102512893	-4.00477309430841	7.69799432897458	0.0526835344049188	0.478870470378034
Sevir.4G095401	35	59	78	130	302	4.11428712361247e-12	2.28067841472474e-12	2.44153889022567e-12	-3.98769208558911e-13	9.23527363712179e-12	1	1
Sevir.4G232300	35	59	78	129	301	0.000385109638679468	0.000649127577039091	0.000858158474210469	-0.00250351975694513	0.00439591544687416	0.999922585887767	1
Sevir.4G156500	35	59	78	130	302	4.11428712361247e-12	2.28067841472474e-12	2.44153889022567e-12	-3.98769208558911e-13	9.23527363712179e-12	1	1
Sevir.4G037800	35	59	78	128	300	0.00154541333747505	0.00260501066896256	0.00344389200245784	-0.0100473322746299	0.0176416482835254	0.999380087771216	1
Sevir.4G300300	29	53	62	113	257	-0.020676519129818	0.15519089165591	-0.288686176100632	0.0508089660506846	0.515362552937044	0.915503592946738	1
Sevir.4G095100	34	58	77	130	299	-0.0122792150581839	-0.00293268803443921	-0.000656436106972683	0.0129569538465564	0.0288252930461521	0.998709592441843	1
Sevir.4G102500	35	57	78	129	299	0.00348868896736635	-0.0342230441212523	0.00777453411617841	0.000659663701807563	0.0461459309066047	0.997399753147507	1
Sevir.4G204700	35	59	78	129	301	0.000385109638679468	0.000649127577039091	0.000858158474210469	-0.00250351975694513	0.00439591544687416	0.999922585887767	1
Sevir.4G255900	35	54	75	128	292	0.0396905479494606	-0.162678716069237	-0.00230796379215387	0.0422554454876335	0.246932673298485	0.9696791068645	1
Sevir.4G207300	34	59	78	130	301	-0.0224062634631129	0.000649127577039091	0.000858158474210469	0.00143006378777549	0.0253436133021379	0.998935067646811	1
Sevir.4G066700	35	58	77	130	300	0.00154541333747505	-0.00633343174099108	-0.00301618765328275	0.005739418667068	0.0166344513988169	0.999432239354924	1
Sevir.4G119601	16	49	40	112	217	-3.32832999565247	1.02936238199291	-4.59414904049663	3.69942750936327	12.6512689275053	0.00545478744383211	0.0665803791214275
Sevir.4G128300	35	59	78	130	302	4.11428712361247e-12	2.28067841472474e-12	2.44153889022567e-12	-3.98769208558911e-13	9.23527363712179e-12	1	1
Sevir.4G289500	35	57	75	128	295	0.0192507593262458	-0.00694017285509984	-0.0186496933129119	0.00808471078775914	0.0529253362820167	0.996812654614487	1
Sevir.4G035801	15	54	55	110	234	-5.41590214128826	1.50141526278725	-0.489133345874728	0.853393564153506	8.25984431410374	0.0409359353362426	0.386866276952933
Sevir.4G160900	35	59	77	130	301	0.000385109638679468	0.000649127577039091	-0.00707639334214224	0.00143006378777549	0.00954069434563628	0.999752858272342	1
Sevir.4G050200	35	59	78	130	302	4.11428712361247e-12	2.28067841472474e-12	2.44153889022567e-12	-3.98769208558911e-13	9.23527363712179e-12	1	1
Sevir.4G243401	35	59	78	130	302	4.11428712361247e-12	2.28067841472474e-12	2.44153889022567e-12	-3.98769208558911e-13	9.23527363712179e-12	1	1
Sevir.4G152850	3	4	9	12	28	-0.0185023386592182	-0.395137642385306	0.432338232185473	-0.000232885558785593	0.846211098788783	0.838384961853452	1
Sevir.4G288300	0	1	0	0	1	-0.115894	3.31400927417429	-0.2582781	-0.4304636	4.11864497417429	0.248934335402676	1
Sevir.4G169800	32	52	69	119	272	0.00721275083214992	-0.0244163726737821	-0.0222999865732144	0.0312848091897199	0.0852139192688663	0.993550748675583	1
Sevir.4G153800	32	52	72	123	279	-0.00345887536324289	-0.115272303825335	-4.92780514979133e-05	0.0700570261381986	0.188837483378275	0.97937087068676	1
Sevir.4G124100	35	59	78	129	301	0.000385109638679468	0.000649127577039091	0.000858158474210469	-0.00250351975694513	0.00439591544687416	0.999922585887767	1
Sevir.4G146600	34	58	76	128	296	-0.00270505169728717	0.000512759196950449	-0.00265251927311502	0.00266546379185458	0.00853579395920722	0.99979079462011	1
Sevir.4G267700	30	45	69	121	265	-0.0165022575313616	-0.885687623407278	0.00452157904873312	0.420655309503485	1.32736676949086	0.722645051526876	1
Sevir.4G043001	30	59	78	128	295	-0.513194231341731	0.0324508752565722	0.0429010850872449	0.00808471078775914	0.596630902473308	0.897203216362812	1
Sevir.4G077700	34	58	76	128	296	-0.00270505169728717	0.000512759196950449	-0.00265251927311502	0.00266546379185458	0.00853579395920722	0.99979079462011	1
Sevir.4G097700	35	59	78	130	302	4.11428712361247e-12	2.28067841472474e-12	2.44153889022567e-12	-3.98769208558911e-13	9.23527363712179e-12	1	1
Sevir.4G232800	35	57	78	129	299	0.00348868896736635	-0.0342230441212523	0.00777453411617841	0.000659663701807563	0.0461459309066047	0.997399753147507	1
Sevir.4G133501	35	59	78	130	302	4.11428712361247e-12	2.28067841472474e-12	2.44153889022567e-12	-3.98769208558911e-13	9.23527363712179e-12	1	1
Sevir.4G207900	21	2	65	21	109	5.54254971229768	-17.4825379862082	48.2287920513808	-14.3194027333639	85.5732824832507	1.95477140713288e-18	2.50347574111507e-16
Sevir.4G118902	22	13	72	15	122	4.37046146949884	-4.92501451094634	52.0295033350522	-26.800922140518	88.1259014560154	5.53404057854674e-19	7.7194522559484e-17
Sevir.4G088000	35	59	78	130	302	4.11428712361247e-12	2.28067841472474e-12	2.44153889022567e-12	-3.98769208558911e-13	9.23527363712179e-12	1	1
Sevir.4G224300	35	59	78	130	302	4.11428712361247e-12	2.28067841472474e-12	2.44153889022567e-12	-3.98769208558911e-13	9.23527363712179e-12	1	1
Sevir.4G171600	35	58	66	126	285	0.117522014039448	0.0967690334115699	-0.786596905059469	0.0897301688420041	1.09061812135249	0.779339375742259	1
Sevir.4G190703	35	59	78	130	302	4.11428712361247e-12	2.28067841472474e-12	2.44153889022567e-12	-3.98769208558911e-13	9.23527363712179e-12	1	1
Sevir.4G015000	35	59	78	129	301	0.000385109638679468	0.000649127577039091	0.000858158474210469	-0.00250351975694513	0.00439591544687416	0.999922585887767	1
Sevir.4G215700	34	59	76	129	298	-0.00833143390066109	0.0104896644318415	-0.0121460688081948	0.00406198069409571	0.0350291478347931	0.998274544173084	1
Sevir.4G080300	34	56	74	128	292	0.000746600350674713	-0.0191921281183567	-0.0266314639157039	0.0422554454876335	0.0888256378723687	0.993143811128401	1
Sevir.4G087800	35	58	76	130	299	0.00348868896736635	-0.00293268803443921	-0.0194366361365954	0.0129569538465564	0.0388149669849574	0.997989675746614	1
Sevir.4G127601	35	59	78	130	302	4.11428712361247e-12	2.28067841472474e-12	2.44153889022567e-12	-3.98769208558911e-13	9.23527363712179e-12	1	1
Sevir.4G248000	35	59	78	130	302	4.11428712361247e-12	2.28067841472474e-12	2.44153889022567e-12	-3.98769208558911e-13	9.23527363712179e-12	1	1
Sevir.4G011204	24	54	29	33	140	3.72558033483799	25.9650525449444	-1.41736302337774	-12.3351227794077	43.4431186825678	1.98161704428501e-09	6.94352106324437e-08
Sevir.4G156400	35	59	78	130	302	4.11428712361247e-12	2.28067841472474e-12	2.44153889022567e-12	-3.98769208558911e-13	9.23527363712179e-12	1	1
Sevir.4G262100	35	59	78	129	301	0.000385109638679468	0.000649127577039091	0.000858158474210469	-0.00250351975694513	0.00439591544687416	0.999922585887767	1
Sevir.4G215001	34	59	77	127	297	-0.00513749933467013	0.0164451885545077	0.00110700065988156	-0.00562057072985132	0.0283102592789107	0.998743828126676	1
Sevir.4G104200	34	58	77	128	297	-0.00513749933467013	-9.25024342535161e-06	0.00110700065988156	0.000181454822858374	0.00643520506083541	0.999862967331694	1
Sevir.4G004500	35	59	78	130	302	4.11428712361247e-12	2.28067841472474e-12	2.44153889022567e-12	-3.98769208558911e-13	9.23527363712179e-12	1	1
Sevir.4G191300	35	58	78	130	301	0.000385109638679468	-0.0110096801405227	0.000858158474210469	0.00143006378777549	0.0136830120411881	0.999576055182529	1
Sevir.4G252100	33	59	76	129	297	-0.0586240854458961	0.0164451885545077	-0.00654565321495639	0.0103859536930655	0.0920008809084256	0.992779759005597	1
Sevir.4G266700	35	59	78	129	301	0.000385109638679468	0.000649127577039091	0.000858158474210469	-0.00250351975694513	0.00439591544687416	0.999922585887767	1
Sevir.4G095600	32	58	78	129	297	-0.170215549583653	-9.25024342535161e-06	0.021741045457028	0.0103859536930655	0.202351798977171	0.977208746991346	1
Sevir.4G130300	35	59	78	130	302	4.11428712361247e-12	2.28067841472474e-12	2.44153889022567e-12	-3.98769208558911e-13	9.23527363712179e-12	1	1
Sevir.4G069800	35	57	75	129	296	0.0140957027069005	-0.0118499770008596	-0.0275135696868547	0.0196611940771639	0.0731204434717788	0.994855179648209	1
Sevir.4G096400	34	54	74	127	289	0.00766354775915918	-0.107205482672032	-0.00552823239925802	0.0541728467362141	0.174570109566663	0.981586221509856	1
Sevir.4G005400	34	59	76	129	298	-0.00833143390066109	0.0104896644318415	-0.0121460688081948	0.00406198069409571	0.0350291478347931	0.998274544173084	1
Sevir.4G191700	33	57	75	129	294	-0.0337799026443236	-0.00332597684440291	-0.0114825123377857	0.0471859368940151	0.0957743287205274	0.992339653812309	1
Sevir.4G186200	35	59	78	130	302	4.11428712361247e-12	2.28067841472474e-12	2.44153889022567e-12	-3.98769208558911e-13	9.23527363712179e-12	1	1
Sevir.4G055100	16	5	63	34	118	0.39511100895412	-14.1374343021556	34.706956181004	-5.55298254866801	54.7924840407817	7.60297549544826e-12	3.80095135403109e-10
Sevir.4G118600	25	30	63	79	197	0.206036740291211	-1.87142032769978	2.88665658811405	-0.396873737761797	5.36098739386685	0.147193606126427	1
Sevir.4G250800	34	58	77	127	296	-0.00270505169728717	0.000512759196950449	0.00395224964859733	-0.00136619833366828	0.00853625887650323	0.999790777556926	1
Sevir.4G072900	35	58	78	130	301	0.000385109638679468	-0.0110096801405227	0.000858158474210469	0.00143006378777549	0.0136830120411881	0.999576055182529	1
Sevir.4G212800	35	57	74	129	295	0.0192507593262458	-0.00694017285509984	-0.0630648188589345	0.0319177147350525	0.121173465775333	0.98918074477507	1
Sevir.4G034700	35	59	77	129	300	0.00154541333747505	0.00260501066896256	-0.00301618765328275	-0.000149786156134936	0.0073163978158553	0.999833922143162	1
Sevir.4G145700	35	59	78	130	302	4.11428712361247e-12	2.28067841472474e-12	2.44153889022567e-12	-3.98769208558911e-13	9.23527363712179e-12	1	1
Sevir.4G147100	35	59	78	130	302	4.11428712361247e-12	2.28067841472474e-12	2.44153889022567e-12	-3.98769208558911e-13	9.23527363712179e-12	1	1
Sevir.4G058600	35	58	66	130	289	0.0677730034645068	0.0419909263747314	-1.000645797723	0.251723741176888	1.36213346873913	0.714434357743221	1
Sevir.4G196200	35	59	78	130	302	4.11428712361247e-12	2.28067841472474e-12	2.44153889022567e-12	-3.98769208558911e-13	9.23527363712179e-12	1	1
Sevir.4G108000	35	56	76	130	297	0.00975579124997475	-0.0705443448167008	-0.00654565321495639	0.0362340673404727	0.123079856622105	0.988930706537328	1
Sevir.4G173600	35	57	78	128	298	0.00622281879611586	-0.0255042375579008	0.0138676510091857	-0.000603134504660817	0.0461978418678632	0.997395404723928	1
Sevir.4G013000	35	59	78	130	302	4.11428712361247e-12	2.28067841472474e-12	2.44153889022567e-12	-3.98769208558911e-13	9.23527363712179e-12	1	1
Sevir.4G165600	35	59	77	130	301	0.000385109638679468	0.000649127577039091	-0.00707639334214224	0.00143006378777549	0.00954069434563628	0.999752858272342	1
Sevir.4G090100	33	48	72	111	264	0.188885346126633	-0.24796035643013	0.213403879077151	-0.0614403393085626	0.711689920942477	0.870450978048228	1
Sevir.4G284600	35	59	78	130	302	4.11428712361247e-12	2.28067841472474e-12	2.44153889022567e-12	-3.98769208558911e-13	9.23527363712179e-12	1	1
Sevir.4G016100	30	46	65	87	228	0.483994053709696	0.0476559199683716	0.634495517107509	-1.26573701456642	2.43188250535199	0.487727299704573	1
Sevir.4G128700	34	57	73	127	291	0.00223988076425098	0.000390605471664848	-0.0620148051995597	0.0240334319820131	0.0886787234174886	0.993160514025456	1
Sevir.4G077500	30	54	66	109	259	-9.12064019624175e-06	0.22855187834833	-0.0119485387720001	-0.0556144634564052	0.296124001216931	0.960755795248742	1
Sevir.4G048900	35	59	78	130	302	4.11428712361247e-12	2.28067841472474e-12	2.44153889022567e-12	-3.98769208558911e-13	9.23527363712179e-12	1	1
Sevir.4G248700	32	43	74	81	230	1.07153379228846	-0.0832214006445842	3.58636503940602	-3.27491864413748	8.01603887647654	0.0456813908411068	0.424404477694635
Sevir.4G151000	35	59	78	130	302	4.11428712361247e-12	2.28067841472474e-12	2.44153889022567e-12	-3.98769208558911e-13	9.23527363712179e-12	1	1
Sevir.4G259500	35	59	78	129	301	0.000385109638679468	0.000649127577039091	0.000858158474210469	-0.00250351975694513	0.00439591544687416	0.999922585887767	1
Sevir.4G085000	35	59	78	128	300	0.00154541333747505	0.00260501066896256	0.00344389200245784	-0.0100473322746299	0.0176416482835254	0.999380087771216	1
Sevir.4G153500	35	59	78	130	302	4.11428712361247e-12	2.28067841472474e-12	2.44153889022567e-12	-3.98769208558911e-13	9.23527363712179e-12	1	1
Sevir.4G081500	33	26	74	64	197	4.52917641308341	-4.0512350656945	10.5049099084436	-5.10245889502841	24.1877802822499	2.28235359262554e-05	0.00044338418598036
Sevir.4G091000	35	59	77	130	301	0.000385109638679468	0.000649127577039091	-0.00707639334214224	0.00143006378777549	0.00954069434563628	0.999752858272342	1
Sevir.4G071001	34	58	78	130	300	-0.0169733043413234	-0.00633343174099108	0.00344389200245784	0.005739418667068	0.0324900467518403	0.998457535533078	1
Sevir.4G172400	35	59	78	130	302	4.11428712361247e-12	2.28067841472474e-12	2.44153889022567e-12	-3.98769208558911e-13	9.23527363712179e-12	1	1
Sevir.4G172900	34	59	78	130	301	-0.0224062634631129	0.000649127577039091	0.000858158474210469	0.00143006378777549	0.0253436133021379	0.998935067646811	1
Sevir.4G214901	34	56	78	130	298	-0.00833143390066109	-0.084541508089128	0.0138676510091857	0.0231119463091293	0.129852539308104	0.98802876126022	1
Sevir.4G114500	35	58	78	130	301	0.000385109638679468	-0.0110096801405227	0.000858158474210469	0.00143006378777549	0.0136830120411881	0.999576055182529	1
Sevir.4G082000	35	52	73	129	289	0.0677730034645068	-0.352351656634147	-0.0361374128479997	0.169796787013289	0.626058859959943	0.890441731378517	1
Sevir.4G156100	35	59	78	130	302	4.11428712361247e-12	2.28067841472474e-12	2.44153889022567e-12	-3.98769208558911e-13	9.23527363712179e-12	1	1
Sevir.4G156800	35	59	78	130	302	4.11428712361247e-12	2.28067841472474e-12	2.44153889022567e-12	-3.98769208558911e-13	9.23527363712179e-12	1	1
Sevir.4G058800	33	54	68	125	280	0.00931109777653972	-0.00900827247220453	-0.257806052377319	0.165789831150017	0.44191525377608	0.931453952116876	1
Sevir.4G123400	35	59	78	130	302	4.11428712361247e-12	2.28067841472474e-12	2.44153889022567e-12	-3.98769208558911e-13	9.23527363712179e-12	1	1
Sevir.4G165000	34	59	78	130	301	-0.0224062634631129	0.000649127577039091	0.000858158474210469	0.00143006378777549	0.0253436133021379	0.998935067646811	1
Sevir.4G279600	35	59	78	130	302	4.11428712361247e-12	2.28067841472474e-12	2.44153889022567e-12	-3.98769208558911e-13	9.23527363712179e-12	1	1
Sevir.4G173501	29	39	64	86	218	0.55219043768974	-0.302511002839856	1.05175699574626	-0.655174760951764	2.56163319722762	0.464255477528306	1
Sevir.4G052500	35	59	77	130	301	0.000385109638679468	0.000649127577039091	-0.00707639334214224	0.00143006378777549	0.00954069434563628	0.999752858272342	1
Sevir.4G285400	35	59	78	130	302	4.11428712361247e-12	2.28067841472474e-12	2.44153889022567e-12	-3.98769208558911e-13	9.23527363712179e-12	1	1
Sevir.4G113201	29	59	72	124	284	-0.46541381484635	0.222881754932003	-0.0248823946350982	0.0250032130734752	0.738181177486926	0.864188691409802	1
Sevir.4G097400	35	59	78	130	302	4.11428712361247e-12	2.28067841472474e-12	2.44153889022567e-12	-3.98769208558911e-13	9.23527363712179e-12	1	1
Sevir.4G293500	35	57	62	129	283	0.147838127212872	0.0530079851316415	-1.68345184190057	0.423039562709683	2.30733751695477	0.511116691126033	1
Sevir.4G073400	24	56	66	130	276	-1.99420359013521	0.0801965645310156	-0.391789822615753	1.05432253333377	3.52051251061575	0.318111445700768	1
Sevir.4G268600	35	59	78	129	301	0.000385109638679468	0.000649127577039091	0.000858158474210469	-0.00250351975694513	0.00439591544687416	0.999922585887767	1
Sevir.4G094401	35	59	78	130	302	4.11428712361247e-12	2.28067841472474e-12	2.44153889022567e-12	-3.98769208558911e-13	9.23527363712179e-12	1	1
Sevir.4G133900	35	59	78	130	302	4.11428712361247e-12	2.28067841472474e-12	2.44153889022567e-12	-3.98769208558911e-13	9.23527363712179e-12	1	1
Sevir.4G176100	35	59	71	130	295	0.0192507593262458	0.0324508752565722	-0.353806963909403	0.0715003918648151	0.477008990357036	0.923912612195287	1
Sevir.4G210400	34	59	78	130	301	-0.0224062634631129	0.000649127577039091	0.000858158474210469	0.00143006378777549	0.0253436133021379	0.998935067646811	1
Sevir.4G015400	34	57	74	129	294	-0.00015569830747286	-0.00332597684440291	-0.0492459886509717	0.0471859368940151	0.0999136006968626	0.991847789968809	1
Sevir.4G115300	35	59	78	130	302	4.11428712361247e-12	2.28067841472474e-12	2.44153889022567e-12	-3.98769208558911e-13	9.23527363712179e-12	1	1
Sevir.4G287700	35	59	77	130	301	0.000385109638679468	0.000649127577039091	-0.00707639334214224	0.00143006378777549	0.00954069434563628	0.999752858272342	1
Sevir.4G003300	35	59	78	130	302	4.11428712361247e-12	2.28067841472474e-12	2.44153889022567e-12	-3.98769208558911e-13	9.23527363712179e-12	1	1
Sevir.4G297300	34	57	74	130	295	-0.00104183492337972	-0.00694017285509984	-0.0630648188589345	0.0715003918648151	0.142547218502229	0.986282957474964	1
Sevir.4G068601	8	6	33	30	77	-0.0956400878460591	-5.43617616195161	8.64566514624009	-0.29854284899724	14.476024245035	0.00232386064671127	0.0309856150988352
Sevir.4G217401	35	59	78	130	302	4.11428712361247e-12	2.28067841472474e-12	2.44153889022567e-12	-3.98769208558911e-13	9.23527363712179e-12	1	1
Sevir.4G053300	35	59	78	130	302	4.11428712361247e-12	2.28067841472474e-12	2.44153889022567e-12	-3.98769208558911e-13	9.23527363712179e-12	1	1
Sevir.4G051900	35	59	78	130	302	4.11428712361247e-12	2.28067841472474e-12	2.44153889022567e-12	-3.98769208558911e-13	9.23527363712179e-12	1	1
Sevir.4G245900	34	53	76	129	292	0.000746600350674713	-0.287010829299893	0.00450361131795219	0.0868812542700018	0.379142295238521	0.944516692156438	1
Sevir.4G245300	29	40	74	95	238	0.0728184681359801	-0.907738922180072	2.55402170362767	-0.541799277261471	4.07637837120519	0.253333880877463	1
Sevir.4G012200	35	59	78	130	302	4.11428712361247e-12	2.28067841472474e-12	2.44153889022567e-12	-3.98769208558911e-13	9.23527363712179e-12	1	1
Sevir.4G104601	35	59	78	130	302	4.11428712361247e-12	2.28067841472474e-12	2.44153889022567e-12	-3.98769208558911e-13	9.23527363712179e-12	1	1
Sevir.4G273700	35	59	78	130	302	4.11428712361247e-12	2.28067841472474e-12	2.44153889022567e-12	-3.98769208558911e-13	9.23527363712179e-12	1	1
Sevir.4G028700	35	59	78	130	302	4.11428712361247e-12	2.28067841472474e-12	2.44153889022567e-12	-3.98769208558911e-13	9.23527363712179e-12	1	1
Sevir.4G152300	35	59	78	130	302	4.11428712361247e-12	2.28067841472474e-12	2.44153889022567e-12	-3.98769208558911e-13	9.23527363712179e-12	1	1
Sevir.4G091500	7	24	73	33	137	-4.96361044496387	-0.285622135214515	39.9884684752779	-11.4394302008545	56.6771312563108	3.01183178122613e-12	1.58374036538338e-10
Sevir.4G148100	35	59	78	130	302	4.11428712361247e-12	2.28067841472474e-12	2.44153889022567e-12	-3.98769208558911e-13	9.23527363712179e-12	1	1
Sevir.4G291000	35	59	78	129	301	0.000385109638679468	0.000649127577039091	0.000858158474210469	-0.00250351975694513	0.00439591544687416	0.999922585887767	1
Sevir.4G184801	34	59	78	130	301	-0.0224062634631129	0.000649127577039091	0.000858158474210469	0.00143006378777549	0.0253436133021379	0.998935067646811	1
Sevir.4G255400	35	59	78	130	302	4.11428712361247e-12	2.28067841472474e-12	2.44153889022567e-12	-3.98769208558911e-13	9.23527363712179e-12	1	1
Sevir.4G092800	35	58	77	130	300	0.00154541333747505	-0.00633343174099108	-0.00301618765328275	0.005739418667068	0.0166344513988169	0.999432239354924	1
Sevir.4G023100	35	58	78	130	301	0.000385109638679468	-0.0110096801405227	0.000858158474210469	0.00143006378777549	0.0136830120411881	0.999576055182529	1
Sevir.4G263600	35	59	78	130	302	4.11428712361247e-12	2.28067841472474e-12	2.44153889022567e-12	-3.98769208558911e-13	9.23527363712179e-12	1	1
Sevir.4G169200	35	59	78	129	301	0.000385109638679468	0.000649127577039091	0.000858158474210469	-0.00250351975694513	0.00439591544687416	0.999922585887767	1
Sevir.4G034300	30	55	56	116	257	0.00155546399148182	0.457242782790718	-1.6224167044359	0.260745766683218	2.34196071790131	0.504530040941912	1
Sevir.4G009200	35	59	78	130	302	4.11428712361247e-12	2.28067841472474e-12	2.44153889022567e-12	-3.98769208558911e-13	9.23527363712179e-12	1	1
Sevir.4G282700	35	59	77	129	300	0.00154541333747505	0.00260501066896256	-0.00301618765328275	-0.000149786156134936	0.0073163978158553	0.999833922143162	1
Sevir.4G091700	35	59	78	130	302	4.11428712361247e-12	2.28067841472474e-12	2.44153889022567e-12	-3.98769208558911e-13	9.23527363712179e-12	1	1
Sevir.4G096300	35	58	77	130	300	0.00154541333747505	-0.00633343174099108	-0.00301618765328275	0.005739418667068	0.0166344513988169	0.999432239354924	1
Sevir.4G056400	35	58	78	130	301	0.000385109638679468	-0.0110096801405227	0.000858158474210469	0.00143006378777549	0.0136830120411881	0.999576055182529	1
Sevir.4G303000	35	59	78	130	302	4.11428712361247e-12	2.28067841472474e-12	2.44153889022567e-12	-3.98769208558911e-13	9.23527363712179e-12	1	1
Sevir.4G273400	14	26	28	47	115	0.0339019986104244	0.555614044711454	-0.0975268611739677	-0.126589120530315	0.813632025026161	0.846203731226613	1
Sevir.4G052901	31	50	69	119	269	-0.000987806130624548	-0.124020675225704	-0.0032722678361127	0.0887250754632112	0.217005824655653	0.97479838253794	1
Sevir.4G268200	34	58	50	128	270	0.234461449268137	0.522860035267768	-5.58504585930422	1.19291348030514	7.53528082414527	0.0566588327618512	0.500089366768455
Sevir.4G285000	35	59	77	128	299	0.00348868896736635	0.00588076053742064	-0.000656436106972683	-0.0039013487705317	0.0139272343822914	0.999564686336092	1
Sevir.4G202100	33	54	73	125	285	-2.68679909863159e-05	-0.0506181799726921	-0.00504278846691904	0.0437923604280873	0.0994801968586847	0.991899729094564	1
Sevir.4G275400	35	59	78	127	299	0.00348868896736635	0.00588076053742064	0.00777453411617841	-0.0226820090527288	0.0398259926736942	0.997911253350869	1
Sevir.4G260000	35	59	78	129	301	0.000385109638679468	0.000649127577039091	0.000858158474210469	-0.00250351975694513	0.00439591544687416	0.999922585887767	1
Sevir.4G066900	32	58	78	130	298	-0.186278349752835	-0.00082028967213868	0.0138676510091857	0.0231119463091293	0.224078236743288	0.973611721355074	1
Sevir.4G089700	35	49	62	118	264	0.633908515156222	-0.128674645047197	-0.561108249840388	0.167092238725139	1.49078364876895	0.68439908726061	1
Sevir.4G022700	35	59	78	130	302	4.11428712361247e-12	2.28067841472474e-12	2.44153889022567e-12	-3.98769208558911e-13	9.23527363712179e-12	1	1
Sevir.4G295100	35	59	78	130	302	4.11428712361247e-12	2.28067841472474e-12	2.44153889022567e-12	-3.98769208558911e-13	9.23527363712179e-12	1	1
Sevir.4G171800	32	56	71	124	283	-0.0194160361354937	0.00916737247547777	-0.0599157341105076	0.0389683791974096	0.127467521918889	0.988348785843921	1
Sevir.4G049100	35	59	78	130	302	4.11428712361247e-12	2.28067841472474e-12	2.44153889022567e-12	-3.98769208558911e-13	9.23527363712179e-12	1	1
Sevir.4G256600	35	59	78	128	300	0.00154541333747505	0.00260501066896256	0.00344389200245784	-0.0100473322746299	0.0176416482835254	0.999380087771216	1
Sevir.4G234100	34	59	78	130	301	-0.0224062634631129	0.000649127577039091	0.000858158474210469	0.00143006378777549	0.0253436133021379	0.998935067646811	1
Sevir.4G116600	35	59	78	130	302	4.11428712361247e-12	2.28067841472474e-12	2.44153889022567e-12	-3.98769208558911e-13	9.23527363712179e-12	1	1
Sevir.4G005900	35	59	77	129	300	0.00154541333747505	0.00260501066896256	-0.00301618765328275	-0.000149786156134936	0.0073163978158553	0.999833922143162	1
Sevir.4G261500	35	56	75	126	292	0.0396905479494606	-0.0191921281183567	-0.00230796379215387	0.000738282602640836	0.061928922462612	0.995976492966153	1
Sevir.4G057600	35	58	78	130	301	0.000385109638679468	-0.0110096801405227	0.000858158474210469	0.00143006378777549	0.0136830120411881	0.999576055182529	1
Sevir.4G037000	35	57	78	127	297	0.00975579124997475	-0.0180423023308231	0.021741045457028	-0.00562057072985132	0.0551597097676771	0.996610962039199	1
Sevir.4G277900	31	58	73	124	286	-0.138900733738244	0.0808815829450959	-0.0101887755701816	0.00639656123380048	0.236367653487322	0.971515171387915	1
Sevir.4G286600	35	59	78	130	302	4.11428712361247e-12	2.28067841472474e-12	2.44153889022567e-12	-3.98769208558911e-13	9.23527363712179e-12	1	1
Sevir.4G213000	35	59	78	130	302	4.11428712361247e-12	2.28067841472474e-12	2.44153889022567e-12	-3.98769208558911e-13	9.23527363712179e-12	1	1
Sevir.4G134500	35	59	78	130	302	4.11428712361247e-12	2.28067841472474e-12	2.44153889022567e-12	-3.98769208558911e-13	9.23527363712179e-12	1	1
Sevir.4G231900	35	59	78	130	302	4.11428712361247e-12	2.28067841472474e-12	2.44153889022567e-12	-3.98769208558911e-13	9.23527363712179e-12	1	1
Sevir.4G149600	35	58	78	130	301	0.000385109638679468	-0.0110096801405227	0.000858158474210469	0.00143006378777549	0.0136830120411881	0.999576055182529	1
Sevir.4G171900	21	31	42	47	141	1.32829729532232	0.433004088521197	0.855845874494781	-3.09023737915593	5.70738463749423	0.126747672284072	0.962786144093781
Sevir.4G279700	35	59	78	130	302	4.11428712361247e-12	2.28067841472474e-12	2.44153889022567e-12	-3.98769208558911e-13	9.23527363712179e-12	1	1
Sevir.4G220901	2	3	14	6	25	-0.277921901910366	-0.726817226702743	8.81182966535006	-2.10682058395646	11.9233893779196	0.00765025709251627	0.0898252052109611
Sevir.4G118500	5	4	1	6	16	5.33645147959342	0.244472274174286	-2.3744368223003	-0.114340387431969	8.06970096349998	0.0445929477645429	0.415346823287637
Sevir.4G085500	31	53	73	125	282	-0.0865760349260212	-0.0794916814027256	0.000376406429332899	0.107312904687961	0.27375702744604	0.964886069024556	1
Sevir.4G142800	35	59	78	130	302	4.11428712361247e-12	2.28067841472474e-12	2.44153889022567e-12	-3.98769208558911e-13	9.23527363712179e-12	1	1
Sevir.4G170601	33	51	66	118	268	0.121224490214295	-0.035202010176557	-0.149655596425179	0.0602197456098379	0.366301842425869	0.947112298124373	1
Sevir.4G099600	35	59	78	130	302	4.11428712361247e-12	2.28067841472474e-12	2.44153889022567e-12	-3.98769208558911e-13	9.23527363712179e-12	1	1
Sevir.4G161501	35	59	78	129	301	0.000385109638679468	0.000649127577039091	0.000858158474210469	-0.00250351975694513	0.00439591544687416	0.999922585887767	1
Sevir.4G227100	33	51	74	121	279	0.0137002199907925	-0.225593297947373	0.0522510794386576	0.00675424594417143	0.298298843320995	0.960348103857697	1
Sevir.4G025301	34	59	78	129	300	-0.0169733043413234	0.00260501066896256	0.00344389200245784	-0.000149786156134936	0.0231719931688787	0.999068362731716	1
Sevir.4G196600	35	57	77	120	289	0.0677730034645068	0.00515984149569026	0.0744672885674214	-0.155903720292732	0.30330385382035	0.959405921706587	1
Sevir.4G202800	35	59	77	129	300	0.00154541333747505	0.00260501066896256	-0.00301618765328275	-0.000149786156134936	0.0073163978158553	0.999833922143162	1
Sevir.4G242800	33	56	75	130	294	-0.0337799026443236	-0.0359555911923814	-0.0114825123377857	0.0937059700684367	0.174923976242927	0.981532144983368	1
Sevir.4G112200	24	37	57	96	214	-0.0258900508285931	-0.552915933385967	0.0540543535466056	0.16348954636142	0.796349884122585	0.850339892384434	1
Sevir.4G270201	31	54	46	99	230	0.708054721083209	1.8292835490966	-3.02448212260467	-4.4371154626217e-07	5.56182083649602	0.134987449603103	1
Sevir.4G243300	25	58	78	126	287	-2.05202744891069	0.0664662694156704	0.202484273521732	0.0488622178396205	2.36984020968771	0.499273549043509	1
Sevir.4G127200	35	59	78	130	302	4.11428712361247e-12	2.28067841472474e-12	2.44153889022567e-12	-3.98769208558911e-13	9.23527363712179e-12	1	1
Sevir.4G033501	29	12	61	99	201	1.39733608664857	-18.9352932083637	1.5902725620441	1.7991819186749	23.7220837757312	2.85496530814575e-05	0.000547358393733872
Sevir.4G117800	34	58	77	129	298	-0.00833143390066109	-0.00082028967213868	1.42573690766153e-05	0.00406198069409571	0.0132279616359721	0.999596971833263	1
Sevir.4G120301	35	55	77	128	295	0.0192507593262458	-0.12024018432954	0.00856782642706708	0.00808471078775914	0.156143480870612	0.984337831886369	1
Sevir.4G121400	35	59	78	130	302	4.11428712361247e-12	2.28067841472474e-12	2.44153889022567e-12	-3.98769208558911e-13	9.23527363712179e-12	1	1
Sevir.4G035700	17	47	47	100	211	-2.27191834988436	0.809936099767761	-1.03125912361102	0.926245875554897	5.03935944881803	0.168937635656229	1
Sevir.4G063000	35	56	78	130	299	0.00348868896736635	-0.09975182879786	0.00777453411617841	0.0129569538465564	0.123972005727961	0.988813107714955	1
Sevir.4G168000	35	57	76	129	297	0.00975579124997475	-0.0180423023308231	-0.00654565321495639	0.0103859536930655	0.0447297004888197	0.997517481542927	1
Sevir.4G094100	29	56	40	124	249	0.000702624162101314	1.11183420405848	-9.19025449392678	2.63776086149746	12.9405521836448	0.00476694442537815	0.0590428019882186
Sevir.4G059900	35	59	78	130	302	4.11428712361247e-12	2.28067841472474e-12	2.44153889022567e-12	-3.98769208558911e-13	9.23527363712179e-12	1	1
Sevir.4G203800	35	58	78	130	301	0.000385109638679468	-0.0110096801405227	0.000858158474210469	0.00143006378777549	0.0136830120411881	0.999576055182529	1
Sevir.4G269000	35	59	78	129	301	0.000385109638679468	0.000649127577039091	0.000858158474210469	-0.00250351975694513	0.00439591544687416	0.999922585887767	1
Sevir.4G219402	35	59	78	130	302	4.11428712361247e-12	2.28067841472474e-12	2.44153889022567e-12	-3.98769208558911e-13	9.23527363712179e-12	1	1
Sevir.4G181100	35	59	78	130	302	4.11428712361247e-12	2.28067841472474e-12	2.44153889022567e-12	-3.98769208558911e-13	9.23527363712179e-12	1	1
Sevir.4G241901	30	58	78	128	294	-0.486839225325888	0.00551707728672566	0.0562245551045483	0.0164691472190099	0.565050004936172	0.904384641858425	1
Sevir.4G002100	35	54	76	127	292	0.0396905479494606	-0.162678716069237	0.00450361131795219	0.0135411215985132	0.220413996935163	0.974228386211006	1
Sevir.4G019501	16	3	37	91	147	-0.0630509459631715	-23.0319238331127	-0.0246229943254859	12.1448086186671	35.2644063920684	1.0711974443861e-07	2.97749878898596e-06
Sevir.4G003600	35	59	78	130	302	4.11428712361247e-12	2.28067841472474e-12	2.44153889022567e-12	-3.98769208558911e-13	9.23527363712179e-12	1	1
Sevir.4G303800	35	59	78	130	302	4.11428712361247e-12	2.28067841472474e-12	2.44153889022567e-12	-3.98769208558911e-13	9.23527363712179e-12	1	1
Sevir.4G116200	35	59	78	130	302	4.11428712361247e-12	2.28067841472474e-12	2.44153889022567e-12	-3.98769208558911e-13	9.23527363712179e-12	1	1
Sevir.4G294200	35	59	77	130	301	0.000385109638679468	0.000649127577039091	-0.00707639334214224	0.00143006378777549	0.00954069434563628	0.999752858272342	1
Sevir.4G272200	35	59	78	129	301	0.000385109638679468	0.000649127577039091	0.000858158474210469	-0.00250351975694513	0.00439591544687416	0.999922585887767	1
Sevir.4G172300	35	59	78	130	302	4.11428712361247e-12	2.28067841472474e-12	2.44153889022567e-12	-3.98769208558911e-13	9.23527363712179e-12	1	1
Sevir.4G291100	34	55	76	125	290	0.00454272862895526	-0.0483812737145324	0.0161356762235932	0.000219561110361483	0.0692792396774423	0.995249765130046	1
Sevir.4G287900	34	53	71	128	286	0.0220196339244653	-0.147846561383107	-0.111317725361097	0.194023864623737	0.475207785292407	0.924303399464445	1
Sevir.4G110800	35	59	78	130	302	4.11428712361247e-12	2.28067841472474e-12	2.44153889022567e-12	-3.98769208558911e-13	9.23527363712179e-12	1	1
Sevir.4G236701	19	23	31	49	122	1.67116106299397	-0.0292130904770258	-0.00825221712676708	-0.235472178594379	1.94409854919214	0.584089939972154	1
Sevir.4G091900	35	59	78	129	301	0.000385109638679468	0.000649127577039091	0.000858158474210469	-0.00250351975694513	0.00439591544687416	0.999922585887767	1
Sevir.4G225100	35	59	78	130	302	4.11428712361247e-12	2.28067841472474e-12	2.44153889022567e-12	-3.98769208558911e-13	9.23527363712179e-12	1	1
Sevir.4G088900	35	57	78	130	300	0.00154541333747505	-0.0441861533075148	0.00344389200245784	0.005739418667068	0.0549148773145157	0.996633254411579	1
Sevir.4G070900	35	59	78	130	302	4.11428712361247e-12	2.28067841472474e-12	2.44153889022567e-12	-3.98769208558911e-13	9.23527363712179e-12	1	1
Sevir.4G139600	35	59	76	128	298	0.00622281879611586	0.0104896644318415	-0.0121460688081948	-0.000603134504660817	0.029461686540813	0.998666877888885	1
Sevir.4G253100	35	59	78	129	301	0.000385109638679468	0.000649127577039091	0.000858158474210469	-0.00250351975694513	0.00439591544687416	0.999922585887767	1
Sevir.4G272500	35	59	78	130	302	4.11428712361247e-12	2.28067841472474e-12	2.44153889022567e-12	-3.98769208558911e-13	9.23527363712179e-12	1	1
Sevir.4G278500	35	58	72	127	292	0.0396905479494606	0.015942391514717	-0.154835907110849	0.0135411215985132	0.22400996817354	0.973623246517881	1
Sevir.4G161901	9	12	35	17	73	0.0344335800290818	-0.358639897001331	13.8262130409034	-6.62068106829734	20.8399675862311	0.000113647357224524	0.00197420373546895
Sevir.4G142401	15	26	57	47	145	-0.19379715214795	-0.191285345805635	10.2052470107515	-3.80809537145508	14.3984248801602	0.0024100651481147	0.0320266711822619
Sevir.4G229100	34	54	76	125	289	0.00766354775915918	-0.107205482672032	0.0246931702589688	0.00285553052596833	0.142417731216128	0.986301115902551	1
Sevir.4G091300	35	59	78	130	302	4.11428712361247e-12	2.28067841472474e-12	2.44153889022567e-12	-3.98769208558911e-13	9.23527363712179e-12	1	1
Sevir.4G063103	35	58	78	130	301	0.000385109638679468	-0.0110096801405227	0.000858158474210469	0.00143006378777549	0.0136830120411881	0.999576055182529	1
Sevir.4G037300	35	58	77	128	298	0.00622281879611586	-0.00082028967213868	1.42573690766153e-05	-0.000603134504660817	0.00766050034199197	0.999822087420765	1
Sevir.4G073200	35	59	78	130	302	4.11428712361247e-12	2.28067841472474e-12	2.44153889022567e-12	-3.98769208558911e-13	9.23527363712179e-12	1	1
Sevir.4G066200	35	57	78	130	300	0.00154541333747505	-0.0441861533075148	0.00344389200245784	0.005739418667068	0.0549148773145157	0.996633254411579	1
Sevir.4G013400	14	57	29	33	133	-0.129695833384953	37.0246254119718	-0.833544166713406	-10.2729417256923	48.2608071377625	1.87400518934908e-10	7.54729071068983e-09
Sevir.4G295400	35	59	78	130	302	4.11428712361247e-12	2.28067841472474e-12	2.44153889022567e-12	-3.98769208558911e-13	9.23527363712179e-12	1	1
Sevir.4G103900	35	58	78	130	301	0.000385109638679468	-0.0110096801405227	0.000858158474210469	0.00143006378777549	0.0136830120411881	0.999576055182529	1
Sevir.4G281702	35	57	77	130	299	0.00348868896736635	-0.0342230441212523	-0.000656436106972683	0.0129569538465564	0.0513251230421478	0.996954654622677	1
Sevir.4G156000	35	59	78	130	302	4.11428712361247e-12	2.28067841472474e-12	2.44153889022567e-12	-3.98769208558911e-13	9.23527363712179e-12	1	1
Sevir.4G004100	35	52	69	126	282	0.164390354614335	-0.173613196337832	-0.201866206907498	0.175016008936068	0.714885766795733	0.869697206675799	1
Sevir.4G140500	35	59	78	130	302	4.11428712361247e-12	2.28067841472474e-12	2.44153889022567e-12	-3.98769208558911e-13	9.23527363712179e-12	1	1
Sevir.4G197800	35	59	78	130	302	4.11428712361247e-12	2.28067841472474e-12	2.44153889022567e-12	-3.98769208558911e-13	9.23527363712179e-12	1	1
Sevir.4G202600	35	59	78	130	302	4.11428712361247e-12	2.28067841472474e-12	2.44153889022567e-12	-3.98769208558911e-13	9.23527363712179e-12	1	1
Sevir.4G284700	21	47	64	119	251	-2.24955856032051	-0.0845694543864429	-0.0105704333573137	1.11046912071555	3.45516756877981	0.326623455825002	1
Sevir.4G234900	35	59	76	130	300	0.00154541333747505	0.00260501066896256	-0.0284004536828067	0.005739418667068	0.0382902963563123	0.998029989323596	1
Sevir.4G004700	35	56	76	127	294	0.0252292789157907	-0.0359555911923814	5.77813089864773e-05	0.00155560104342114	0.0627982524605798	0.99589254364074	1
Sevir.4G202300	35	59	78	130	302	4.11428712361247e-12	2.28067841472474e-12	2.44153889022567e-12	-3.98769208558911e-13	9.23527363712179e-12	1	1
Sevir.4G167200	35	59	78	130	302	4.11428712361247e-12	2.28067841472474e-12	2.44153889022567e-12	-3.98769208558911e-13	9.23527363712179e-12	1	1
Sevir.4G265500	35	59	78	129	301	0.000385109638679468	0.000649127577039091	0.000858158474210469	-0.00250351975694513	0.00439591544687416	0.999922585887767	1
Sevir.4G180700	35	56	77	127	295	0.0192507593262458	-0.046238839357831	0.00856782642706708	1.38002293498933e-06	0.0740588051340789	0.99475729648607	1
Sevir.4G276800	35	59	78	129	301	0.000385109638679468	0.000649127577039091	0.000858158474210469	-0.00250351975694513	0.00439591544687416	0.999922585887767	1
Sevir.4G276700	35	58	78	129	300	0.00154541333747505	-0.00633343174099108	0.00344389200245784	-0.000149786156134936	0.0114725232370589	0.999674303583856	1
Sevir.4G227900	19	24	32	57	132	0.895851588524729	-0.123980178215065	-0.128456549758875	0.000562662513354535	1.14885097901202	0.765296238519644	1
Sevir.4G055300	34	58	77	130	299	-0.0122792150581839	-0.00293268803443921	-0.000656436106972683	0.0129569538465564	0.0288252930461521	0.998709592441843	1
Sevir.4G190102	10	12	75	7	104	-0.349682141288259	-3.40523151808747	86.2729416983395	-31.862740966599	121.890596324314	3.02161142742426e-26	1.78836001484176e-23
Sevir.4G197600	35	58	76	128	297	0.00975579124997475	-9.25024342535161e-06	-0.00654565321495639	0.000181454822858374	0.0164921495312149	0.999439485334173	1
Sevir.4G159600	35	57	76	128	296	0.0140957027069005	-0.0118499770008596	-0.00265251927311502	0.00266546379185458	0.0312636627727297	0.998543505187001	1
Sevir.4G230600	35	59	78	130	302	4.11428712361247e-12	2.28067841472474e-12	2.44153889022567e-12	-3.98769208558911e-13	9.23527363712179e-12	1	1
Sevir.4G033502	16	25	60	37	138	2.74678685645609e-06	-0.142528957673395	16.645740151431	-8.44957195618153	25.2378438120728	1.37696656895678e-05	0.000276950307791591
Sevir.4G207600	35	59	78	130	302	4.11428712361247e-12	2.28067841472474e-12	2.44153889022567e-12	-3.98769208558911e-13	9.23527363712179e-12	1	1
Sevir.4G033100	35	59	78	129	301	0.000385109638679468	0.000649127577039091	0.000858158474210469	-0.00250351975694513	0.00439591544687416	0.999922585887767	1
Sevir.4G214301	35	59	78	129	301	0.000385109638679468	0.000649127577039091	0.000858158474210469	-0.00250351975694513	0.00439591544687416	0.999922585887767	1
Sevir.4G155000	35	59	78	130	302	4.11428712361247e-12	2.28067841472474e-12	2.44153889022567e-12	-3.98769208558911e-13	9.23527363712179e-12	1	1
Sevir.4G226100	35	59	78	130	302	4.11428712361247e-12	2.28067841472474e-12	2.44153889022567e-12	-3.98769208558911e-13	9.23527363712179e-12	1	1
Sevir.4G183801	35	59	78	130	302	4.11428712361247e-12	2.28067841472474e-12	2.44153889022567e-12	-3.98769208558911e-13	9.23527363712179e-12	1	1
Sevir.4G011200	17	18	14	61	110	1.4179581620509	-0.566798400295168	-7.30942671939774	3.9343482910479	13.2285315727917	0.00416757559736184	0.0523275888974638
Sevir.4G006400	35	59	78	130	302	4.11428712361247e-12	2.28067841472474e-12	2.44153889022567e-12	-3.98769208558911e-13	9.23527363712179e-12	1	1
Sevir.4G019500	35	58	78	130	301	0.000385109638679468	-0.0110096801405227	0.000858158474210469	0.00143006378777549	0.0136830120411881	0.999576055182529	1
Sevir.4G303900	35	59	78	130	302	4.11428712361247e-12	2.28067841472474e-12	2.44153889022567e-12	-3.98769208558911e-13	9.23527363712179e-12	1	1
Sevir.4G171500	35	59	66	126	286	0.103738629374974	0.174872749652758	-0.837961234412407	0.0677196283915071	1.18429224183165	0.756774093639189	1
Sevir.4G240802	34	53	75	127	289	0.00766354775915918	-0.212066995001968	0.00171348486958106	0.0541728467362141	0.275616874366922	0.964547101211828	1
Sevir.4G150100	3	2	3	11	19	0.289205446445164	-0.789529289299849	-0.741292321644405	0.973139564427327	2.79316662181675	0.424626048503163	1
Sevir.4G092600	34	57	75	128	294	-0.00015569830747286	-0.00332597684440291	-0.0114825123377857	0.0164691472190099	0.0314333347086714	0.998531706842473	1
Sevir.4G195600	35	59	78	130	302	4.11428712361247e-12	2.28067841472474e-12	2.44153889022567e-12	-3.98769208558911e-13	9.23527363712179e-12	1	1
Sevir.4G126900	31	44	59	114	248	0.177437749391686	-0.408776695167004	-0.398615304990726	0.491690623415528	1.47652037296494	0.687699921317608	1
Sevir.4G108400	35	59	78	130	302	4.11428712361247e-12	2.28067841472474e-12	2.44153889022567e-12	-3.98769208558911e-13	9.23527363712179e-12	1	1
Sevir.4G202500	34	59	78	130	301	-0.0224062634631129	0.000649127577039091	0.000858158474210469	0.00143006378777549	0.0253436133021379	0.998935067646811	1
Sevir.4G096500	35	59	78	130	302	4.11428712361247e-12	2.28067841472474e-12	2.44153889022567e-12	-3.98769208558911e-13	9.23527363712179e-12	1	1
Sevir.4G025901	35	59	78	130	302	4.11428712361247e-12	2.28067841472474e-12	2.44153889022567e-12	-3.98769208558911e-13	9.23527363712179e-12	1	1
Sevir.4G221300	35	58	78	129	300	0.00154541333747505	-0.00633343174099108	0.00344389200245784	-0.000149786156134936	0.0114725232370589	0.999674303583856	1
Sevir.4G231700	35	59	78	130	302	4.11428712361247e-12	2.28067841472474e-12	2.44153889022567e-12	-3.98769208558911e-13	9.23527363712179e-12	1	1
Sevir.4G262000	35	59	78	129	301	0.000385109638679468	0.000649127577039091	0.000858158474210469	-0.00250351975694513	0.00439591544687416	0.999922585887767	1
Sevir.4G035402	20	3	68	56	147	0.515531978067455	-23.0319238331127	23.7572388950044	-0.837120814169778	48.1418155203543	1.9865266760869e-10	7.98163047549643e-09
Sevir.4G248600	17	2	57	48	124	0.481001143754833	-20.3902783830379	19.4737728198304	-0.541751999438194	40.8868043460613	6.91085774103479e-09	2.2592815593984e-07
Sevir.4G185400	35	59	78	130	302	4.11428712361247e-12	2.28067841472474e-12	2.44153889022567e-12	-3.98769208558911e-13	9.23527363712179e-12	1	1
Sevir.4G146500	35	59	77	130	301	0.000385109638679468	0.000649127577039091	-0.00707639334214224	0.00143006378777549	0.00954069434563628	0.999752858272342	1
Sevir.4G274800	35	59	78	130	302	4.11428712361247e-12	2.28067841472474e-12	2.44153889022567e-12	-3.98769208558911e-13	9.23527363712179e-12	1	1
Sevir.4G076600	35	59	78	130	302	4.11428712361247e-12	2.28067841472474e-12	2.44153889022567e-12	-3.98769208558911e-13	9.23527363712179e-12	1	1
Sevir.4G179300	35	59	78	130	302	4.11428712361247e-12	2.28067841472474e-12	2.44153889022567e-12	-3.98769208558911e-13	9.23527363712179e-12	1	1
Sevir.4G019300	35	59	78	130	302	4.11428712361247e-12	2.28067841472474e-12	2.44153889022567e-12	-3.98769208558911e-13	9.23527363712179e-12	1	1
Sevir.4G057300	32	58	77	129	296	-0.154827284548462	0.000512759196950449	0.00395224964859733	0.0196611940771639	0.178953487471173	0.980913204299177	1
Sevir.4G067000	33	51	69	126	279	0.0137002199907925	-0.225593297947373	-0.12990762741188	0.289907798279466	0.659108943629511	0.882777125652397	1
Sevir.4G258500	35	58	78	128	299	0.00348868896736635	-0.00293268803443921	0.00777453411617841	-0.0039013487705317	0.0180972598885157	0.999356006625922	1
Sevir.4G161200	35	59	78	130	302	4.11428712361247e-12	2.28067841472474e-12	2.44153889022567e-12	-3.98769208558911e-13	9.23527363712179e-12	1	1
Sevir.4G212301	32	58	78	130	298	-0.186278349752835	-0.00082028967213868	0.0138676510091857	0.0231119463091293	0.224078236743288	0.973611721355074	1
Sevir.4G113801	35	59	77	130	301	0.000385109638679468	0.000649127577039091	-0.00707639334214224	0.00143006378777549	0.00954069434563628	0.999752858272342	1
Sevir.4G053200	35	59	78	130	302	4.11428712361247e-12	2.28067841472474e-12	2.44153889022567e-12	-3.98769208558911e-13	9.23527363712179e-12	1	1
Sevir.4G163000	34	57	73	128	292	0.000746600350674713	-3.76533981317295e-05	-0.0774741116886022	0.0422554454876335	0.120513810925042	0.989266863520425	1
Sevir.4G233900	35	58	78	128	299	0.00348868896736635	-0.00293268803443921	0.00777453411617841	-0.0039013487705317	0.0180972598885157	0.999356006625922	1
Sevir.4G195200	35	59	78	130	302	4.11428712361247e-12	2.28067841472474e-12	2.44153889022567e-12	-3.98769208558911e-13	9.23527363712179e-12	1	1
Sevir.4G037900	35	59	78	130	302	4.11428712361247e-12	2.28067841472474e-12	2.44153889022567e-12	-3.98769208558911e-13	9.23527363712179e-12	1	1
Sevir.4G241501	32	59	78	110	279	-0.00345887536324289	0.370423639428993	0.489712364518771	-0.849269892515845	1.71286477182685	0.634077460099074	1
Sevir.4G184900	4	2	3	2	11	5.8254876537306	-0.010331681517922	0.00889182829488127	-1.5798547979688	7.42456596151221	0.0595286845779234	0.521466390827267
Sevir.4G101500	33	57	77	129	296	-0.0496155789778075	-0.0118499770008596	0.00395224964859733	0.0196611940771639	0.0850789997044284	0.99356580014711	1
Sevir.4G044800	7	14	24	15	60	0.000309082667495009	0.442759242302667	4.66592334532661	-4.53935397905328	9.64834564935005	0.0218044696720439	0.225156091989411
Sevir.4G140800	35	59	78	130	302	4.11428712361247e-12	2.28067841472474e-12	2.44153889022567e-12	-3.98769208558911e-13	9.23527363712179e-12	1	1
Sevir.4G008700	35	58	77	130	300	0.00154541333747505	-0.00633343174099108	-0.00301618765328275	0.005739418667068	0.0166344513988169	0.999432239354924	1
Sevir.4G101201	33	59	77	128	297	-0.0586240854458961	0.0164451885545077	0.00110700065988156	0.000181454822858374	0.0763577294831437	0.994515064533054	1
Sevir.4G275000	34	59	78	130	301	-0.0224062634631129	0.000649127577039091	0.000858158474210469	0.00143006378777549	0.0253436133021379	0.998935067646811	1
Sevir.4G250300	33	57	76	127	293	-0.0269676224485702	-0.00102065458107324	0.00139161435099672	0.00605874916984912	0.0354386405504893	0.998244415155344	1
Sevir.4G250500	35	58	77	128	298	0.00622281879611586	-0.00082028967213868	1.42573690766153e-05	-0.000603134504660817	0.00766050034199197	0.999822087420765	1
Sevir.4G264500	34	55	72	125	286	0.0220196339244653	-0.0136764076126378	-0.0472155037635246	0.0289354486783384	0.111846993978966	0.990378792837839	1
Sevir.4G178900	34	56	72	128	290	0.00454272862895526	-0.00758680210537984	-0.112332332677131	0.0802722747668582	0.204734138178324	0.976821451826952	1
Sevir.4G128800	35	59	78	130	302	4.11428712361247e-12	2.28067841472474e-12	2.44153889022567e-12	-3.98769208558911e-13	9.23527363712179e-12	1	1
Sevir.4G304700	35	55	77	128	295	0.0192507593262458	-0.12024018432954	0.00856782642706708	0.00808471078775914	0.156143480870612	0.984337831886369	1
Sevir.4G029700	33	57	72	124	286	-0.000640319501507308	0.0226851370358549	-0.0472155037635246	0.00639656123380048	0.0769375215346873	0.99445343518717	1
Sevir.4G012100	28	48	65	100	241	0.000173167472179287	0.0178686767533381	0.121935907056067	-0.134955583992046	0.27493333527363	0.9646717768562	1
Sevir.4G030700	35	59	78	130	302	4.11428712361247e-12	2.28067841472474e-12	2.44153889022567e-12	-3.98769208558911e-13	9.23527363712179e-12	1	1
Sevir.4G186201	35	59	78	130	302	4.11428712361247e-12	2.28067841472474e-12	2.44153889022567e-12	-3.98769208558911e-13	9.23527363712179e-12	1	1
Sevir.4G020600	10	18	63	88	179	-5.56545861840212	-8.23522534208083	6.08181657574564	1.55525644437782	21.4377569806064	8.53847323878274e-05	0.00151720051015041
Sevir.4G048100	35	57	77	128	297	0.00975579124997475	-0.0180423023308231	0.00110700065988156	0.000181454822858374	0.0290865490635378	0.9986921118162	1
Sevir.4G136100	32	53	71	120	276	5.49357371291218e-06	-0.0157149005636546	-0.00113749077273063	0.0119602650891291	0.0288181499992272	0.998710069306318	1
Sevir.4G131400	35	58	78	130	301	0.000385109638679468	-0.0110096801405227	0.000858158474210469	0.00143006378777549	0.0136830120411881	0.999576055182529	1
Sevir.4G062000	32	52	76	126	286	-0.0396006861061003	-0.268623719465974	0.0615615514155311	0.0677196283915071	0.437505585379112	0.932390255742072	1
Sevir.4G086702	35	59	78	130	302	4.11428712361247e-12	2.28067841472474e-12	2.44153889022567e-12	-3.98769208558911e-13	9.23527363712179e-12	1	1
Sevir.4G117900	30	37	62	101	230	0.419606731503526	-1.40083168062868	0.113450479816792	0.040133999214517	1.97402289116352	0.577815819507825	1
Sevir.4G102300	35	58	75	128	296	0.0140957027069005	0.000512759196950449	-0.0275135696868547	0.00266546379185458	0.0447874953825602	0.997512711540961	1
Sevir.4G028400	19	19	51	76	165	-0.000784870819782528	-5.43406798046616	1.64946373181471	0.348261057796771	7.43257764089743	0.0593163637369004	0.51987317048998
Sevir.4G032800	34	58	78	130	300	-0.0169733043413234	-0.00633343174099108	0.00344389200245784	0.005739418667068	0.0324900467518403	0.998457535533078	1
Sevir.4G235800	35	59	78	129	301	0.000385109638679468	0.000649127577039091	0.000858158474210469	-0.00250351975694513	0.00439591544687416	0.999922585887767	1
Sevir.4G101700	35	57	77	128	297	0.00975579124997475	-0.0180423023308231	0.00110700065988156	0.000181454822858374	0.0290865490635378	0.9986921118162	1
Sevir.4G034100	35	59	78	129	301	0.000385109638679468	0.000649127577039091	0.000858158474210469	-0.00250351975694513	0.00439591544687416	0.999922585887767	1
Sevir.4G054700	33	55	74	125	287	-0.0020571197819899	-0.0204011818021408	-0.000213546910751075	0.0171818157561143	0.0398536642509961	0.997909093361571	1
Sevir.4G092700	35	59	78	130	302	4.11428712361247e-12	2.28067841472474e-12	2.44153889022567e-12	-3.98769208558911e-13	9.23527363712179e-12	1	1
Sevir.4G180300	32	56	75	121	284	-0.0253754796702281	0.00480939369915562	0.0370719740398203	-0.0128150303465629	0.0800718777557669	0.994116574082939	1
Sevir.4G208200	35	58	78	130	301	0.000385109638679468	-0.0110096801405227	0.000858158474210469	0.00143006378777549	0.0136830120411881	0.999576055182529	1
Sevir.4G244400	35	59	78	129	301	0.000385109638679468	0.000649127577039091	0.000858158474210469	-0.00250351975694513	0.00439591544687416	0.999922585887767	1
Sevir.4G094000	35	59	78	130	302	4.11428712361247e-12	2.28067841472474e-12	2.44153889022567e-12	-3.98769208558911e-13	9.23527363712179e-12	1	1
Sevir.4G223700	20	9	63	36	128	1.79872695918684	-10.2457601860009	27.115507463738	-6.62049334344386	45.7804879523697	6.31490973827733e-10	2.38569466130141e-08
Sevir.4G095800	35	58	78	130	301	0.000385109638679468	-0.0110096801405227	0.000858158474210469	0.00143006378777549	0.0136830120411881	0.999576055182529	1
Sevir.4G247000	35	59	77	128	299	0.00348868896736635	0.00588076053742064	-0.000656436106972683	-0.0039013487705317	0.0139272343822914	0.999564686336092	1
Sevir.4G099500	35	59	78	130	302	4.11428712361247e-12	2.28067841472474e-12	2.44153889022567e-12	-3.98769208558911e-13	9.23527363712179e-12	1	1
Sevir.4G099401	35	59	75	128	297	0.00975579124997475	0.0164451885545077	-0.0380570031222525	0.000181454822858374	0.0644394377495933	0.99573257217154	1
Sevir.4G248300	35	57	78	130	300	0.00154541333747505	-0.0441861533075148	0.00344389200245784	0.005739418667068	0.0549148773145157	0.996633254411579	1
Sevir.4G285300	35	56	78	125	294	0.0252292789157907	-0.0359555911923814	0.0562245551045483	-0.0191382391904927	0.136547664403213	0.987116786681402	1
Sevir.4G303500	34	56	77	130	297	-0.00513749933467013	-0.0705443448167008	0.00110700065988156	0.0362340673404727	0.113022912151725	0.990230088958079	1
Sevir.4G233100	10	40	70	86	206	-8.06279234317465	-0.00149179552843317	5.3013965045815	-0.0807247625606054	13.4464054058452	0.00376426588691002	0.0477552780719729
Sevir.4G051400	35	59	78	129	301	0.000385109638679468	0.000649127577039091	0.000858158474210469	-0.00250351975694513	0.00439591544687416	0.999922585887767	1
Sevir.4G098100	35	59	78	130	302	4.11428712361247e-12	2.28067841472474e-12	2.44153889022567e-12	-3.98769208558911e-13	9.23527363712179e-12	1	1
Sevir.4G124400	35	59	78	130	302	4.11428712361247e-12	2.28067841472474e-12	2.44153889022567e-12	-3.98769208558911e-13	9.23527363712179e-12	1	1
Sevir.4G193801	29	15	74	92	210	0.893125997220777	-16.5107445794724	7.20007942411136	0.0284130853421863	24.6323630861468	1.84292670919754e-05	0.000363392800072254
Sevir.4G276000	35	59	78	130	302	4.11428712361247e-12	2.28067841472474e-12	2.44153889022567e-12	-3.98769208558911e-13	9.23527363712179e-12	1	1
Sevir.4G076400	35	59	78	130	302	4.11428712361247e-12	2.28067841472474e-12	2.44153889022567e-12	-3.98769208558911e-13	9.23527363712179e-12	1	1
Sevir.4G205800	35	59	78	129	301	0.000385109638679468	0.000649127577039091	0.000858158474210469	-0.00250351975694513	0.00439591544687416	0.999922585887767	1
Sevir.4G298001	35	59	78	129	301	0.000385109638679468	0.000649127577039091	0.000858158474210469	-0.00250351975694513	0.00439591544687416	0.999922585887767	1
Sevir.4G034500	35	59	78	130	302	4.11428712361247e-12	2.28067841472474e-12	2.44153889022567e-12	-3.98769208558911e-13	9.23527363712179e-12	1	1
Sevir.4G060100	35	59	76	128	298	0.00622281879611586	0.0104896644318415	-0.0121460688081948	-0.000603134504660817	0.029461686540813	0.998666877888885	1
Sevir.4G223100	34	59	78	129	300	-0.0169733043413234	0.00260501066896256	0.00344389200245784	-0.000149786156134936	0.0231719931688787	0.999068362731716	1
Sevir.4G068700	6	6	50	35	97	-2.44407550443126	-8.85003072649767	24.8415209784756	-1.09279469646809	37.2284219058727	4.11676957390657e-08	1.2009901579276e-06
Sevir.4G180200	35	59	78	129	301	0.000385109638679468	0.000649127577039091	0.000858158474210469	-0.00250351975694513	0.00439591544687416	0.999922585887767	1
Sevir.4G278300	32	21	74	34	161	9.53881084612637	-3.47427270752087	25.27191987058	-17.9846195648623	56.2696229890895	3.67964422732873e-12	1.9176074717965e-10
Sevir.4G054000	35	57	78	130	300	0.00154541333747505	-0.0441861533075148	0.00344389200245784	0.005739418667068	0.0549148773145157	0.996633254411579	1
Sevir.4G135800	34	57	76	123	290	0.00454272862895526	0.00209333100777406	0.0161356762235932	-0.0269571816984743	0.0497289175587968	0.997094222008869	1
Sevir.4G059600	34	58	77	128	297	-0.00513749933467013	-9.25024342535161e-06	0.00110700065988156	0.000181454822858374	0.00643520506083541	0.999862967331694	1
Sevir.4G193001	28	47	75	85	235	0.0214828483438094	0.0258506972382863	3.37131097671195	-2.58120063677726	5.9998451590713	0.111617758685434	0.872970159074411
Sevir.4G033200	34	59	77	130	300	-0.0169733043413234	0.00260501066896256	-0.00301618765328275	0.005739418667068	0.0283339213306367	0.998742261826309	1
Sevir.4G144200	35	59	75	129	298	0.00622281879611586	0.0104896644318415	-0.0502630853265401	0.00406198069409571	0.0710375492485932	0.995070371383982	1
Sevir.4G255700	31	58	72	128	289	-0.185615085983177	0.0419909263747314	-0.0935410262158062	0.103946488866398	0.425093527440112	0.935011343579815	1
Sevir.4G103301	34	57	74	124	289	0.00766354775915918	0.00515984149569026	-0.00552823239925802	-0.00131185644590642	0.0196634781000139	0.99927096423785	1
Sevir.4G165900	35	59	78	130	302	4.11428712361247e-12	2.28067841472474e-12	2.44153889022567e-12	-3.98769208558911e-13	9.23527363712179e-12	1	1
Sevir.4G091200	35	59	77	130	301	0.000385109638679468	0.000649127577039091	-0.00707639334214224	0.00143006378777549	0.00954069434563628	0.999752858272342	1
Sevir.4G104700	35	59	78	130	302	4.11428712361247e-12	2.28067841472474e-12	2.44153889022567e-12	-3.98769208558911e-13	9.23527363712179e-12	1	1
Sevir.4G022400	30	57	44	124	255	0.00676195390514055	1.03543118036178	-7.25619470774196	1.84519365063869	10.1435814926476	0.0173842534430243	0.185494800120651
Sevir.4G028100	34	58	76	128	296	-0.00270505169728717	0.000512759196950449	-0.00265251927311502	0.00266546379185458	0.00853579395920722	0.99979079462011	1
Sevir.4G114300	35	57	76	128	296	0.0140957027069005	-0.0118499770008596	-0.00265251927311502	0.00266546379185458	0.0312636627727297	0.998543505187001	1
Sevir.4G092000	34	57	77	122	290	0.00454272862895526	0.00209333100777406	0.058841607917189	-0.0643578209002639	0.129835488454182	0.988031058317877	1
Sevir.4G113500	35	59	78	129	301	0.000385109638679468	0.000649127577039091	0.000858158474210469	-0.00250351975694513	0.00439591544687416	0.999922585887767	1
Sevir.4G195500	35	58	78	130	301	0.000385109638679468	-0.0110096801405227	0.000858158474210469	0.00143006378777549	0.0136830120411881	0.999576055182529	1
Sevir.4G189700	35	57	78	130	300	0.00154541333747505	-0.0441861533075148	0.00344389200245784	0.005739418667068	0.0549148773145157	0.996633254411579	1
Sevir.4G144002	33	59	78	130	300	-0.089925024591437	0.00260501066896256	0.00344389200245784	0.005739418667068	0.101713345929925	0.991631025896632	1
Sevir.4G127500	35	54	77	126	292	0.0396905479494606	-0.162678716069237	0.0332184064930988	0.000738282602640836	0.236325953114437	0.971522357646064	1
Sevir.4G022500	35	59	78	130	302	4.11428712361247e-12	2.28067841472474e-12	2.44153889022567e-12	-3.98769208558911e-13	9.23527363712179e-12	1	1
Sevir.4G242700	35	59	78	129	301	0.000385109638679468	0.000649127577039091	0.000858158474210469	-0.00250351975694513	0.00439591544687416	0.999922585887767	1
Sevir.4G060300	35	59	78	130	302	4.11428712361247e-12	2.28067841472474e-12	2.44153889022567e-12	-3.98769208558911e-13	9.23527363712179e-12	1	1
Sevir.4G081100	34	56	77	128	295	-0.00104183492337972	-0.046238839357831	0.00856782642706708	0.00808471078775914	0.0639332114960369	0.995782121501355	1
Sevir.4G305100	6	6	15	10	37	0.683447673779255	-0.208778715412819	3.10099241029979	-2.20573913084921	6.19895793034108	0.102321669352236	0.813933925089499
Sevir.4G270300	33	59	77	129	298	-0.0683499442195673	0.0104896644318415	1.42573690766153e-05	0.00406198069409571	0.0829158467145812	0.993805621026859	1
Sevir.4G004900	35	59	77	130	301	0.000385109638679468	0.000649127577039091	-0.00707639334214224	0.00143006378777549	0.00954069434563628	0.999752858272342	1
Sevir.4G006900	35	59	77	130	301	0.000385109638679468	0.000649127577039091	-0.00707639334214224	0.00143006378777549	0.00954069434563628	0.999752858272342	1
Sevir.4G066501	35	59	77	130	301	0.000385109638679468	0.000649127577039091	-0.00707639334214224	0.00143006378777549	0.00954069434563628	0.999752858272342	1
Sevir.4G239600	25	35	33	82	175	1.09778709621354	0.0192505192200003	-3.29229813634564	0.590377803663638	4.99971355544281	0.171818120376126	1
Sevir.4G116300	35	58	77	130	300	0.00154541333747505	-0.00633343174099108	-0.00301618765328275	0.005739418667068	0.0166344513988169	0.999432239354924	1
Sevir.4G090000	35	52	78	123	288	0.0788734722265368	-0.323279463080794	0.17577393750256	-0.00764465657138023	0.58557152938127	0.899727351490938	1
Sevir.4G237800	35	59	78	129	301	0.000385109638679468	0.000649127577039091	0.000858158474210469	-0.00250351975694513	0.00439591544687416	0.999922585887767	1
Sevir.4G230300	35	59	78	130	302	4.11428712361247e-12	2.28067841472474e-12	2.44153889022567e-12	-3.98769208558911e-13	9.23527363712179e-12	1	1
Sevir.4G211702	35	59	78	130	302	4.11428712361247e-12	2.28067841472474e-12	2.44153889022567e-12	-3.98769208558911e-13	9.23527363712179e-12	1	1
Sevir.4G189200	35	59	78	130	302	4.11428712361247e-12	2.28067841472474e-12	2.44153889022567e-12	-3.98769208558911e-13	9.23527363712179e-12	1	1
Sevir.4G204601	35	58	78	130	301	0.000385109638679468	-0.0110096801405227	0.000858158474210469	0.00143006378777549	0.0136830120411881	0.999576055182529	1
Sevir.4G072200	35	58	78	130	301	0.000385109638679468	-0.0110096801405227	0.000858158474210469	0.00143006378777549	0.0136830120411881	0.999576055182529	1
Sevir.4G147002	35	59	78	130	302	4.11428712361247e-12	2.28067841472474e-12	2.44153889022567e-12	-3.98769208558911e-13	9.23527363712179e-12	1	1
Sevir.4G119600	32	48	67	115	262	0.0881217871234532	-0.198238151517383	-0.00661126296562511	0.0436410859843696	0.336612287590831	0.953001832397356	1
Sevir.4G271900	8	6	6	14	34	4.18241837541608	-0.0621246432433614	-0.881003636616905	-0.0276168619172009	5.15316351719354	0.160919231829389	1
Sevir.4G085900	17	16	75	28	136	0.0973045722470535	-4.20462781021042	45.2644245928479	-15.9349040619172	65.5012610372225	3.91860543558424e-14	2.68731351076452e-12
Sevir.4G155200	35	59	78	130	302	4.11428712361247e-12	2.28067841472474e-12	2.44153889022567e-12	-3.98769208558911e-13	9.23527363712179e-12	1	1
Sevir.4G053601	35	58	75	129	297	0.00975579124997475	-9.25024342535161e-06	-0.0380570031222525	0.0103859536930655	0.0582079983087181	0.996329530635955	1
Sevir.4G118903	21	54	26	119	220	-0.793049566547487	2.82543780132826	-16.7181538018186	6.23422148045274	26.570862650147	7.24205412430472e-06	0.000153240788384916
Sevir.4G036200	29	59	78	130	296	-0.820269471001226	0.0237609810834081	0.0314127608133016	0.0523533891895963	0.927796602087532	0.818715191912949	1
Sevir.4G011400	33	56	70	126	285	-2.68679909863159e-05	0.00185297407214101	-0.176971581908033	0.0897301688420041	0.268581592813164	0.965824907919657	1
Sevir.4G161400	35	59	66	126	286	0.103738629374974	0.174872749652758	-0.837961234412407	0.0677196283915071	1.18429224183165	0.756774093639189	1
Sevir.4G103600	35	59	78	130	302	4.11428712361247e-12	2.28067841472474e-12	2.44153889022567e-12	-3.98769208558911e-13	9.23527363712179e-12	1	1
Sevir.4G109101	35	59	78	130	302	4.11428712361247e-12	2.28067841472474e-12	2.44153889022567e-12	-3.98769208558911e-13	9.23527363712179e-12	1	1
Sevir.4G117200	35	59	78	130	302	4.11428712361247e-12	2.28067841472474e-12	2.44153889022567e-12	-3.98769208558911e-13	9.23527363712179e-12	1	1
Sevir.4G019601	8	8	17	13	46	1.33609706009014	-0.108346346677267	2.20576903296963	-2.33610773600003	5.98632017573706	0.112277678397214	0.87625851750952
Sevir.4G011000	34	54	75	128	291	0.00223988076425098	-0.142972015437173	-0.000336058856731736	0.0597192827573503	0.205267237815506	0.976734539628331	1
Sevir.4G179201	34	56	77	127	294	-0.00015569830747286	-0.0359555911923814	0.014971795564574	0.00155560104342114	0.0526386861078494	0.996838243043756	1
Sevir.4G017900	35	58	78	129	300	0.00154541333747505	-0.00633343174099108	0.00344389200245784	-0.000149786156134936	0.0114725232370589	0.999674303583856	1
Sevir.4G196800	35	59	78	130	302	4.11428712361247e-12	2.28067841472474e-12	2.44153889022567e-12	-3.98769208558911e-13	9.23527363712179e-12	1	1
Sevir.4G279100	35	59	78	130	302	4.11428712361247e-12	2.28067841472474e-12	2.44153889022567e-12	-3.98769208558911e-13	9.23527363712179e-12	1	1
Sevir.4G079600	35	59	78	130	302	4.11428712361247e-12	2.28067841472474e-12	2.44153889022567e-12	-3.98769208558911e-13	9.23527363712179e-12	1	1
Sevir.4G296000	35	59	78	129	301	0.000385109638679468	0.000649127577039091	0.000858158474210469	-0.00250351975694513	0.00439591544687416	0.999922585887767	1
Sevir.4G193300	29	9	74	92	204	1.21409687949198	-23.8866999912163	8.61987195423228	0.19948610549931	33.9201549304398	2.05959063129234e-07	5.48382062681102e-06
Sevir.4G286300	35	59	76	130	300	0.00154541333747505	0.00260501066896256	-0.0284004536828067	0.005739418667068	0.0382902963563123	0.998029989323596	1
Sevir.4G241200	35	59	78	130	302	4.11428712361247e-12	2.28067841472474e-12	2.44153889022567e-12	-3.98769208558911e-13	9.23527363712179e-12	1	1
Sevir.4G206500	34	56	75	127	292	0.000746600350674713	-0.0191921281183567	-0.00230796379215387	0.0135411215985132	0.0357878138596984	0.998218591186413	1
Sevir.4G104300	35	59	78	130	302	4.11428712361247e-12	2.28067841472474e-12	2.44153889022567e-12	-3.98769208558911e-13	9.23527363712179e-12	1	1
Sevir.4G005600	35	58	78	130	301	0.000385109638679468	-0.0110096801405227	0.000858158474210469	0.00143006378777549	0.0136830120411881	0.999576055182529	1
Sevir.4G135400	35	59	78	130	302	4.11428712361247e-12	2.28067841472474e-12	2.44153889022567e-12	-3.98769208558911e-13	9.23527363712179e-12	1	1
Sevir.4G010600	35	59	76	130	300	0.00154541333747505	0.00260501066896256	-0.0284004536828067	0.005739418667068	0.0382902963563123	0.998029989323596	1
Sevir.4G049600	29	55	70	112	266	-0.108371892542719	0.177032648786521	0.0245243306157486	-0.0547285365858235	0.364657408530812	0.94744266388679	1
Sevir.4G155600	34	58	78	130	300	-0.0169733043413234	-0.00633343174099108	0.00344389200245784	0.005739418667068	0.0324900467518403	0.998457535533078	1
Sevir.4G171402	35	57	77	129	298	0.00622281879611586	-0.0255042375579008	1.42573690766153e-05	0.00406198069409571	0.035803294417189	0.998217443460199	1
Sevir.4G115700	35	59	78	130	302	4.11428712361247e-12	2.28067841472474e-12	2.44153889022567e-12	-3.98769208558911e-13	9.23527363712179e-12	1	1
Sevir.4G152800	34	59	78	130	301	-0.0224062634631129	0.000649127577039091	0.000858158474210469	0.00143006378777549	0.0253436133021379	0.998935067646811	1
Sevir.4G036100	35	59	78	130	302	4.11428712361247e-12	2.28067841472474e-12	2.44153889022567e-12	-3.98769208558911e-13	9.23527363712179e-12	1	1
Sevir.4G005000	35	59	77	129	300	0.00154541333747505	0.00260501066896256	-0.00301618765328275	-0.000149786156134936	0.0073163978158553	0.999833922143162	1
Sevir.4G084600	35	57	78	129	299	0.00348868896736635	-0.0342230441212523	0.00777453411617841	0.000659663701807563	0.0461459309066047	0.997399753147507	1
Sevir.4G094900	34	56	74	129	293	5.45983016963122e-05	-0.0269356942339937	-0.0370958224006331	0.0654966970881924	0.129582812024516	0.988065083001774	1
Sevir.4G282600	35	59	76	130	300	0.00154541333747505	0.00260501066896256	-0.0284004536828067	0.005739418667068	0.0382902963563123	0.998029989323596	1
Sevir.4G011800	35	58	76	127	296	0.0140957027069005	0.000512759196950449	-0.00265251927311502	-0.00136619833366828	0.0186271795106343	0.999327621459411	1
Sevir.4G111000	35	56	76	128	295	0.0192507593262458	-0.046238839357831	-0.000484029168956065	0.00808471078775914	0.074058338640792	0.994757345290756	1
Sevir.4G009900	35	59	78	130	302	4.11428712361247e-12	2.28067841472474e-12	2.44153889022567e-12	-3.98769208558911e-13	9.23527363712179e-12	1	1
Sevir.4G247700	35	59	78	130	302	4.11428712361247e-12	2.28067841472474e-12	2.44153889022567e-12	-3.98769208558911e-13	9.23527363712179e-12	1	1
Sevir.4G061900	34	55	71	128	288	0.0116108586888786	-0.0284359520042167	-0.153958778657201	0.130774437786073	0.324780027136369	0.955302604557463	1
Sevir.4G274200	23	44	63	79	209	-0.0616347592877933	0.245935329193385	1.50718780410751	-1.33685543320131	3.15161332579	0.368834910264651	1
Sevir.4G144100	35	56	77	127	295	0.0192507593262458	-0.046238839357831	0.00856782642706708	1.38002293498933e-06	0.0740588051340789	0.99475729648607	1
Sevir.4G122700	35	59	78	130	302	4.11428712361247e-12	2.28067841472474e-12	2.44153889022567e-12	-3.98769208558911e-13	9.23527363712179e-12	1	1
Sevir.4G246300	35	59	78	129	301	0.000385109638679468	0.000649127577039091	0.000858158474210469	-0.00250351975694513	0.00439591544687416	0.999922585887767	1
Sevir.4G167400	35	59	78	130	302	4.11428712361247e-12	2.28067841472474e-12	2.44153889022567e-12	-3.98769208558911e-13	9.23527363712179e-12	1	1
Sevir.4G037500	35	59	78	128	300	0.00154541333747505	0.00260501066896256	0.00344389200245784	-0.0100473322746299	0.0176416482835254	0.999380087771216	1
Sevir.4G082100	35	57	78	129	299	0.00348868896736635	-0.0342230441212523	0.00777453411617841	0.000659663701807563	0.0461459309066047	0.997399753147507	1
Sevir.4G010802	35	58	77	130	300	0.00154541333747505	-0.00633343174099108	-0.00301618765328275	0.005739418667068	0.0166344513988169	0.999432239354924	1
Sevir.4G016400	33	57	77	129	296	-0.0496155789778075	-0.0118499770008596	0.00395224964859733	0.0196611940771639	0.0850789997044284	0.99356580014711	1
Sevir.4G201500	35	59	78	130	302	4.11428712361247e-12	2.28067841472474e-12	2.44153889022567e-12	-3.98769208558911e-13	9.23527363712179e-12	1	1
Sevir.4G215100	35	59	78	129	301	0.000385109638679468	0.000649127577039091	0.000858158474210469	-0.00250351975694513	0.00439591544687416	0.999922585887767	1
Sevir.4G125802	26	46	49	80	201	0.314178007817403	1.15403990623278	-0.163555472579387	-0.49179794950713	2.1235713361367	0.547158860250811	1
Sevir.4G208700	35	59	78	130	302	4.11428712361247e-12	2.28067841472474e-12	2.44153889022567e-12	-3.98769208558911e-13	9.23527363712179e-12	1	1
Sevir.4G090600	30	29	44	86	189	2.99241546161805	-1.70045024116706	-0.474858243778832	0.264900672420554	5.43262461898449	0.142724409056654	1
Sevir.4G230500	35	59	76	130	300	0.00154541333747505	0.00260501066896256	-0.0284004536828067	0.005739418667068	0.0382902963563123	0.998029989323596	1
Sevir.4G203900	33	58	76	129	296	-0.0496155789778075	0.000512759196950449	-0.00265251927311502	0.0196611940771639	0.0724420515250369	0.994925583399802	1
Sevir.4G075700	35	58	78	130	301	0.000385109638679468	-0.0110096801405227	0.000858158474210469	0.00143006378777549	0.0136830120411881	0.999576055182529	1
Sevir.4G222000	35	59	78	130	302	4.11428712361247e-12	2.28067841472474e-12	2.44153889022567e-12	-3.98769208558911e-13	9.23527363712179e-12	1	1
Sevir.4G281300	19	11	71	8	109	3.20965107968132	-4.97686343279898	65.213977137186	-32.2845407930505	105.685032442717	9.30649466332474e-23	2.59104950333043e-20
Sevir.4G298501	35	59	78	130	302	4.11428712361247e-12	2.28067841472474e-12	2.44153889022567e-12	-3.98769208558911e-13	9.23527363712179e-12	1	1
Sevir.4G275700	15	56	77	129	277	-9.11140780888611	0.0655980303630335	0.416231737169619	0.799142600169099	10.3923801765879	0.01550900089137	0.167744081228979
Sevir.4G086300	35	59	78	130	302	4.11428712361247e-12	2.28067841472474e-12	2.44153889022567e-12	-3.98769208558911e-13	9.23527363712179e-12	1	1
Sevir.4G000450	32	56	74	111	273	0.00411757592067681	0.133221298207181	0.172750857008738	-0.361358345704984	0.67144807684158	0.879898202083844	1
Sevir.4G008000	35	59	78	130	302	4.11428712361247e-12	2.28067841472474e-12	2.44153889022567e-12	-3.98769208558911e-13	9.23527363712179e-12	1	1
Sevir.4G220400	33	57	76	128	294	-0.0337799026443236	-0.00332597684440291	5.77813089864773e-05	0.0164691472190099	0.0536328080167229	0.996749219868991	1
Sevir.4G137601	34	59	76	129	298	-0.00833143390066109	0.0104896644318415	-0.0121460688081948	0.00406198069409571	0.0350291478347931	0.998274544173084	1
Sevir.4G193600	18	13	22	28	81	7.90171154775916	-0.504142391795732	0.0556995505376516	-1.35264057309555	9.81419406318809	0.0202134143316542	0.211497710249588
Sevir.4G207200	35	59	78	130	302	4.11428712361247e-12	2.28067841472474e-12	2.44153889022567e-12	-3.98769208558911e-13	9.23527363712179e-12	1	1
Sevir.4G013700	35	59	77	130	301	0.000385109638679468	0.000649127577039091	-0.00707639334214224	0.00143006378777549	0.00954069434563628	0.999752858272342	1
Sevir.4G056900	35	59	78	130	302	4.11428712361247e-12	2.28067841472474e-12	2.44153889022567e-12	-3.98769208558911e-13	9.23527363712179e-12	1	1
Sevir.4G145500	21	44	49	72	186	-0.0143555303249854	1.61568132688934	0.0191950510132078	-0.81262799915729	2.46185990738482	0.48222330071658	1
Sevir.4G168202	34	57	77	130	298	-0.00833143390066109	-0.0255042375579008	1.42573690766153e-05	0.0231119463091293	0.0569618751367678	0.996445440052337	1
Sevir.4G280000	35	59	78	130	302	4.11428712361247e-12	2.28067841472474e-12	2.44153889022567e-12	-3.98769208558911e-13	9.23527363712179e-12	1	1
Sevir.4G166100	35	58	78	130	301	0.000385109638679468	-0.0110096801405227	0.000858158474210469	0.00143006378777549	0.0136830120411881	0.999576055182529	1
Sevir.4G112500	34	59	78	130	301	-0.0224062634631129	0.000649127577039091	0.000858158474210469	0.00143006378777549	0.0253436133021379	0.998935067646811	1
Sevir.4G228100	35	59	76	130	300	0.00154541333747505	0.00260501066896256	-0.0284004536828067	0.005739418667068	0.0382902963563123	0.998029989323596	1
Sevir.4G250700	15	16	73	50	154	-0.454359357541901	-6.59500328693907	27.7540385832018	-4.00368002360728	38.80708125129	1.90691975133173e-08	5.86008908345661e-07
Sevir.4G035300	34	57	69	128	288	0.0116108586888786	0.00960434302866143	-0.389713098430259	0.130774437786073	0.541702737933871	0.90963849306066	1
Sevir.4G193901	33	32	72	98	235	1.22027088245715	-4.21481064235944	2.10551591053773	-0.0986461427832196	7.63924357813755	0.0540865868199076	0.482161161565084
Sevir.4G257001	35	59	78	129	301	0.000385109638679468	0.000649127577039091	0.000858158474210469	-0.00250351975694513	0.00439591544687416	0.999922585887767	1
Sevir.4G198400	35	59	78	130	302	4.11428712361247e-12	2.28067841472474e-12	2.44153889022567e-12	-3.98769208558911e-13	9.23527363712179e-12	1	1
Sevir.4G061700	30	52	67	127	276	-0.123399609586271	-0.0684042745190891	-0.25754637716302	0.564858009807122	1.0142082710755	0.79781402868356	1
Sevir.4G229901	35	59	78	129	301	0.000385109638679468	0.000649127577039091	0.000858158474210469	-0.00250351975694513	0.00439591544687416	0.999922585887767	1
Sevir.4G081600	35	58	74	126	293	0.0320396928370053	0.0100451717484551	-0.0370958224006331	-0.000125544436761514	0.079306231422855	0.994199431782217	1
Sevir.4G285504	13	16	37	39	105	0.0567659180268998	-0.992985180843972	3.60003971205568	-0.850104707657246	5.4998955185838	0.138644866661461	1
Sevir.4G085801	35	59	78	130	302	4.11428712361247e-12	2.28067841472474e-12	2.44153889022567e-12	-3.98769208558911e-13	9.23527363712179e-12	1	1
Sevir.4G118900	22	17	75	20	134	2.69569154685715	-3.21826866892812	47.1379967957262	-24.6166799952663	77.6686370067778	9.70554908022399e-17	9.78732024176603e-15
Sevir.4G249200	35	59	78	130	302	4.11428712361247e-12	2.28067841472474e-12	2.44153889022567e-12	-3.98769208558911e-13	9.23527363712179e-12	1	1
Sevir.4G248500	34	58	78	130	300	-0.0169733043413234	-0.00633343174099108	0.00344389200245784	0.005739418667068	0.0324900467518403	0.998457535533078	1
Sevir.4G015702	35	59	78	129	301	0.000385109638679468	0.000649127577039091	0.000858158474210469	-0.00250351975694513	0.00439591544687416	0.999922585887767	1
Sevir.4G148200	35	59	78	130	302	4.11428712361247e-12	2.28067841472474e-12	2.44153889022567e-12	-3.98769208558911e-13	9.23527363712179e-12	1	1
Sevir.4G112600	12	48	59	128	247	-9.65624193408635	-0.00134707974718381	-0.360360065334818	4.41880150640644	14.4367505855748	0.00236710034577053	0.0315129460792964
Sevir.4G152900	35	57	75	128	295	0.0192507593262458	-0.00694017285509984	-0.0186496933129119	0.00808471078775914	0.0529253362820167	0.996812654614487	1
Sevir.4G295700	35	59	78	130	302	4.11428712361247e-12	2.28067841472474e-12	2.44153889022567e-12	-3.98769208558911e-13	9.23527363712179e-12	1	1
Sevir.4G207002	29	11	75	23	138	10.577655039249	-9.44834694764557	43.4601314741109	-22.3091045119211	85.7952379729267	1.75165575413736e-18	2.25461861741077e-16
Sevir.4G100200	34	56	75	128	293	5.45983016963122e-05	-0.0269356942339937	-0.00602939906931371	0.0278491333869928	0.0608688249919964	0.996078118294384	1
Sevir.4G114101	35	59	78	130	302	4.11428712361247e-12	2.28067841472474e-12	2.44153889022567e-12	-3.98769208558911e-13	9.23527363712179e-12	1	1
Sevir.4G077000	35	58	78	129	300	0.00154541333747505	-0.00633343174099108	0.00344389200245784	-0.000149786156134936	0.0114725232370589	0.999674303583856	1
Sevir.4G017400	35	59	78	125	297	0.00975579124997475	0.0164451885545077	0.021741045457028	-0.0634296468754374	0.111371672136948	0.990438704633408	1
Sevir.4G085400	34	51	71	125	281	0.0631250010761458	-0.276684818958424	-0.0342293806166324	0.134915417516032	0.508954618167234	0.916919762669475	1
Sevir.4G106300	4	5	4	3	16	2.48287838693979	1.12371012839732	-0.00424515680485493	-2.19414829685799	5.80498196899996	0.121493518113084	0.933813945370906
Sevir.4G049202	33	48	72	126	279	0.0137002199907925	-0.776713057697326	-4.92780514979133e-05	0.289907798279466	1.08037035401908	0.781814746187353	1
Sevir.4G227500	35	59	77	130	301	0.000385109638679468	0.000649127577039091	-0.00707639334214224	0.00143006378777549	0.00954069434563628	0.999752858272342	1
Sevir.4G110200	35	59	78	130	302	4.11428712361247e-12	2.28067841472474e-12	2.44153889022567e-12	-3.98769208558911e-13	9.23527363712179e-12	1	1
Sevir.4G053602	33	56	78	127	294	-0.0337799026443236	-0.0359555911923814	0.0562245551045483	0.00155560104342114	0.127515649984674	0.988342353566176	1
Sevir.4G174700	35	58	78	130	301	0.000385109638679468	-0.0110096801405227	0.000858158474210469	0.00143006378777549	0.0136830120411881	0.999576055182529	1
Sevir.4G272002	10	6	23	10	49	3.28814148355059	-1.33348299735254	8.4552156663218	-5.83368944982492	18.9105295970498	0.000285294949678883	0.00460898444722479
Sevir.4G200200	35	59	78	130	302	4.11428712361247e-12	2.28067841472474e-12	2.44153889022567e-12	-3.98769208558911e-13	9.23527363712179e-12	1	1
Sevir.4G038600	35	59	78	130	302	4.11428712361247e-12	2.28067841472474e-12	2.44153889022567e-12	-3.98769208558911e-13	9.23527363712179e-12	1	1
Sevir.4G092801	27	15	73	23	138	7.57475408752976	-5.30587656876242	39.1554105696599	-22.3091045119211	74.3451457378733	5.00554250219077e-16	4.46731587634545e-14
Sevir.4G249900	35	57	78	129	299	0.00348868896736635	-0.0342230441212523	0.00777453411617841	0.000659663701807563	0.0461459309066047	0.997399753147507	1
Sevir.4G118700	35	59	78	130	302	4.11428712361247e-12	2.28067841472474e-12	2.44153889022567e-12	-3.98769208558911e-13	9.23527363712179e-12	1	1
Sevir.4G147603	35	59	78	130	302	4.11428712361247e-12	2.28067841472474e-12	2.44153889022567e-12	-3.98769208558911e-13	9.23527363712179e-12	1	1
Sevir.4G206200	35	59	78	129	301	0.000385109638679468	0.000649127577039091	0.000858158474210469	-0.00250351975694513	0.00439591544687416	0.999922585887767	1
Sevir.4G122800	35	59	78	130	302	4.11428712361247e-12	2.28067841472474e-12	2.44153889022567e-12	-3.98769208558911e-13	9.23527363712179e-12	1	1
Sevir.4G212100	32	55	75	128	290	-0.0770536973322232	-0.0483812737145324	0.000131782852789429	0.0802722747668582	0.205839028666403	0.976641219790648	1
Sevir.4G084200	35	58	77	128	298	0.00622281879611586	-0.00082028967213868	1.42573690766153e-05	-0.000603134504660817	0.00766050034199197	0.999822087420765	1
Sevir.4G032900	35	59	78	127	299	0.00348868896736635	0.00588076053742064	0.00777453411617841	-0.0226820090527288	0.0398259926736942	0.997911253350869	1
Sevir.4G251000	35	59	78	130	302	4.11428712361247e-12	2.28067841472474e-12	2.44153889022567e-12	-3.98769208558911e-13	9.23527363712179e-12	1	1
Sevir.4G170000	35	59	77	130	301	0.000385109638679468	0.000649127577039091	-0.00707639334214224	0.00143006378777549	0.00954069434563628	0.999752858272342	1
Sevir.4G204001	34	59	78	129	300	-0.0169733043413234	0.00260501066896256	0.00344389200245784	-0.000149786156134936	0.0231719931688787	0.999068362731716	1
Sevir.4G276900	35	58	78	129	300	0.00154541333747505	-0.00633343174099108	0.00344389200245784	-0.000149786156134936	0.0114725232370589	0.999674303583856	1
Sevir.4G215800	34	57	77	128	296	-0.00270505169728717	-0.0118499770008596	0.00395224964859733	0.00266546379185458	0.0211727421385987	0.999185806601152	1
Sevir.4G297000	34	58	78	129	299	-0.0122792150581839	-0.00293268803443921	0.00777453411617841	0.000659663701807563	0.023646100910609	0.999039760901227	1
Sevir.4G133000	2	4	5	12	23	-0.166183632511268	-0.0541731733386335	-0.148869731309625	0.445143599810696	0.814370136970222	0.846026888707184	1
Sevir.4G253101	35	54	77	129	295	0.0192507593262458	-0.228944207770228	0.00856782642706708	0.0319177147350525	0.288680508258593	0.962143121064722	1
Sevir.4G130200	35	59	78	130	302	4.11428712361247e-12	2.28067841472474e-12	2.44153889022567e-12	-3.98769208558911e-13	9.23527363712179e-12	1	1
Sevir.4G193100	33	50	77	127	287	-0.0020571197819899	-0.657026046117471	0.111444861310051	0.0967313083859435	0.867259335595456	0.83332081836151	1
Sevir.4G260500	28	59	78	129	294	-1.08236769850611	0.0425288925193497	0.0562245551045483	0.0471859368940151	1.22830708302402	0.746223415509919	1
Sevir.4G234600	33	59	78	127	297	-0.0586240854458961	0.0164451885545077	0.021741045457028	-0.00562057072985132	0.102430890187283	0.991544120373823	1
Sevir.4G127100	35	59	78	130	302	4.11428712361247e-12	2.28067841472474e-12	2.44153889022567e-12	-3.98769208558911e-13	9.23527363712179e-12	1	1
Sevir.4G293400	22	53	60	128	263	-2.35932353337969	0.0510279967892348	-0.925102294286989	1.93166139955281	5.26711522400872	0.153250523691205	1
Sevir.4G277300	33	53	66	119	271	0.0807703371860929	5.98728987775923e-05	-0.227835378383573	0.0471134070096085	0.355778995478052	0.949218093577966	1
Sevir.4G194700	35	59	78	130	302	4.11428712361247e-12	2.28067841472474e-12	2.44153889022567e-12	-3.98769208558911e-13	9.23527363712179e-12	1	1
Sevir.4G138501	35	59	78	129	301	0.000385109638679468	0.000649127577039091	0.000858158474210469	-0.00250351975694513	0.00439591544687416	0.999922585887767	1
Sevir.4G032000	35	58	73	129	295	0.0192507593262458	0.00234418482134691	-0.133729405807024	0.0319177147350525	0.187242064689669	0.97962210378053	1
Sevir.4G081200	32	53	73	124	282	-0.0142362703061871	-0.0794916814027256	0.000376406429332899	0.0560855223860533	0.150189880524299	0.985198832384771	1
Sevir.4G086701	35	59	78	130	302	4.11428712361247e-12	2.28067841472474e-12	2.44153889022567e-12	-3.98769208558911e-13	9.23527363712179e-12	1	1
Sevir.4G214500	25	40	56	94	215	0.00027507831334246	-0.0955454124598007	0.00398157506988385	0.0227277462509053	0.122529812093932	0.989003024936434	1
Sevir.4G183401	6	1	6	0	13	13.4011356869102	-0.933476528782637	2.07951068807498	-5.5960268	22.0101497037678	6.49146874120214e-05	0.00117590155825425
Sevir.4G287400	35	59	78	128	300	0.00154541333747505	0.00260501066896256	0.00344389200245784	-0.0100473322746299	0.0176416482835254	0.999380087771216	1
Sevir.4G231600	35	59	78	130	302	4.11428712361247e-12	2.28067841472474e-12	2.44153889022567e-12	-3.98769208558911e-13	9.23527363712179e-12	1	1
Sevir.4G155900	35	58	78	130	301	0.000385109638679468	-0.0110096801405227	0.000858158474210469	0.00143006378777549	0.0136830120411881	0.999576055182529	1
Sevir.4G238200	34	58	76	129	297	-0.00513749933467013	-9.25024342535161e-06	-0.00654565321495639	0.0103859536930655	0.0220783564861174	0.999133249339184	1
Sevir.4G007100	35	58	77	130	300	0.00154541333747505	-0.00633343174099108	-0.00301618765328275	0.005739418667068	0.0166344513988169	0.999432239354924	1
Sevir.4G293900	33	57	76	128	294	-0.0337799026443236	-0.00332597684440291	5.77813089864773e-05	0.0164691472190099	0.0536328080167229	0.996749219868991	1
Sevir.4G074200	35	59	77	130	301	0.000385109638679468	0.000649127577039091	-0.00707639334214224	0.00143006378777549	0.00954069434563628	0.999752858272342	1
Sevir.4G011100	0	0	10	0	10	-1.15894	-1.953642	21.3007365680485	-4.304636	28.7179545680485	2.56681248175007e-06	5.80029421328154e-05
Sevir.4G153100	35	59	77	130	301	0.000385109638679468	0.000649127577039091	-0.00707639334214224	0.00143006378777549	0.00954069434563628	0.999752858272342	1
Sevir.4G023800	35	57	75	129	296	0.0140957027069005	-0.0118499770008596	-0.0275135696868547	0.0196611940771639	0.0731204434717788	0.994855179648209	1
Sevir.4G292100	35	55	77	130	297	0.00975579124997475	-0.157515377701059	0.00110700065988156	0.0362340673404727	0.204612236951388	0.976841312977304	1
Sevir.4G147000	34	49	78	114	275	0.142239059281444	-0.415579811245309	0.684674473093591	-0.16187552802564	1.40436887164598	0.704510963652828	1
Sevir.4G244200	25	53	60	100	238	-0.241843394274658	0.90959562250239	-0.0351626088129318	-0.0586054728658955	1.24520709845587	0.742183434354104	1
Sevir.4G196201	35	59	78	130	302	4.11428712361247e-12	2.28067841472474e-12	2.44153889022567e-12	-3.98769208558911e-13	9.23527363712179e-12	1	1
Sevir.4G256500	35	59	78	129	301	0.000385109638679468	0.000649127577039091	0.000858158474210469	-0.00250351975694513	0.00439591544687416	0.999922585887767	1
Sevir.4G134100	35	59	78	129	301	0.000385109638679468	0.000649127577039091	0.000858158474210469	-0.00250351975694513	0.00439591544687416	0.999922585887767	1
Sevir.4G247300	35	59	78	129	301	0.000385109638679468	0.000649127577039091	0.000858158474210469	-0.00250351975694513	0.00439591544687416	0.999922585887767	1
Sevir.4G178800	35	58	78	129	300	0.00154541333747505	-0.00633343174099108	0.00344389200245784	-0.000149786156134936	0.0114725232370589	0.999674303583856	1
Sevir.4G160202	35	58	78	126	297	0.00975579124997475	-9.25024342535161e-06	0.021741045457028	-0.0267033014140443	0.0582093883644724	0.996329400679949	1
Sevir.4G055000	35	59	78	130	302	4.11428712361247e-12	2.28067841472474e-12	2.44153889022567e-12	-3.98769208558911e-13	9.23527363712179e-12	1	1
Sevir.4G239800	26	57	62	124	269	-0.859189663833821	0.376307517443325	-0.804623473821051	0.581432529787609	2.62155318488581	0.453723518182527	1
Sevir.4G251200	35	59	78	128	300	0.00154541333747505	0.00260501066896256	0.00344389200245784	-0.0100473322746299	0.0176416482835254	0.999380087771216	1
Sevir.4G060000	35	58	78	130	301	0.000385109638679468	-0.0110096801405227	0.000858158474210469	0.00143006378777549	0.0136830120411881	0.999576055182529	1
Sevir.4G164900	35	59	78	130	302	4.11428712361247e-12	2.28067841472474e-12	2.44153889022567e-12	-3.98769208558911e-13	9.23527363712179e-12	1	1
Sevir.4G142501	33	49	66	117	265	0.170466631612948	-0.148368936197963	-0.087249124309238	0.0751115046645187	0.481196196784667	0.923002673162257	1
Sevir.4G093201	34	59	78	130	301	-0.0224062634631129	0.000649127577039091	0.000858158474210469	0.00143006378777549	0.0253436133021379	0.998935067646811	1
Sevir.4G016000	33	59	78	128	298	-0.0683499442195673	0.0104896644318415	0.0138676510091857	-0.000603134504660817	0.0933103941652554	0.992627936935018	1
Sevir.4G274100	33	55	75	128	291	-0.0155921696818937	-0.060265187550565	-0.000336058856731736	0.0597192827573503	0.135912698846541	0.987204126999682	1
Sevir.4G104900	35	59	78	130	302	4.11428712361247e-12	2.28067841472474e-12	2.44153889022567e-12	-3.98769208558911e-13	9.23527363712179e-12	1	1
Sevir.4G216901	35	59	78	130	302	4.11428712361247e-12	2.28067841472474e-12	2.44153889022567e-12	-3.98769208558911e-13	9.23527363712179e-12	1	1
Sevir.4G141400	25	40	57	100	222	-0.0206256208890479	-0.261988069724582	-0.00198938945483627	0.206018047486861	0.490621127555327	0.920947024567553	1
Sevir.4G100400	35	59	78	130	302	4.11428712361247e-12	2.28067841472474e-12	2.44153889022567e-12	-3.98769208558911e-13	9.23527363712179e-12	1	1
Sevir.4G165400	35	59	78	128	300	0.00154541333747505	0.00260501066896256	0.00344389200245784	-0.0100473322746299	0.0176416482835254	0.999380087771216	1
Sevir.4G035600	4	0	30	51	85	-3.47519223754161	-16.605957	2.94912086616905	5.67555590907478	28.7058260127854	2.58191477466685e-06	5.83184876881099e-05
Sevir.4G261800	35	59	77	129	300	0.00154541333747505	0.00260501066896256	-0.00301618765328275	-0.000149786156134936	0.0073163978158553	0.999833922143162	1
Sevir.4G059000	35	58	78	130	301	0.000385109638679468	-0.0110096801405227	0.000858158474210469	0.00143006378777549	0.0136830120411881	0.999576055182529	1
Sevir.4G186000	6	0	11	0	17	8.24247317234308	-3.3211914	9.94880195725808	-7.3178812	28.8303477296012	2.43098839746536e-06	5.5079466441997e-05
Sevir.4G239300	20	5	49	9	83	11.2026930213966	-7.75698916451033	35.4392646119091	-19.9955778403319	74.394524638148	4.88505108859108e-16	4.37502442598503e-14
Sevir.4G275800	34	55	77	128	294	-0.00015569830747286	-0.103405920330661	0.014971795564574	0.0164691472190099	0.135002561421718	0.987329010271673	1
Sevir.4G250600	35	59	78	130	302	4.11428712361247e-12	2.28067841472474e-12	2.44153889022567e-12	-3.98769208558911e-13	9.23527363712179e-12	1	1
Sevir.4G091502	28	38	69	93	228	0.0940176112315578	-0.961123069770476	1.73661138749085	-0.269784988107402	3.06153705660029	0.382234343499387	1
Sevir.4G194500	35	59	78	128	300	0.00154541333747505	0.00260501066896256	0.00344389200245784	-0.0100473322746299	0.0176416482835254	0.999380087771216	1
Sevir.4G109401	22	8	72	14	116	5.44568678688671	-9.48632724092374	58.9894679316928	-25.8589763215964	99.7804582810997	1.73260863402283e-21	3.66768905387278e-19
Sevir.4G167500	35	57	78	129	299	0.00348868896736635	-0.0342230441212523	0.00777453411617841	0.000659663701807563	0.0461459309066047	0.997399753147507	1
Sevir.4G122400	33	43	67	84	227	1.70228825276401	-0.0409542024152174	1.19516506342288	-1.92506037791478	4.86346789651689	0.182072075139008	1
Sevir.4G121100	35	54	76	125	290	0.0575483586249743	-0.124476745835232	0.0161356762235932	0.000219561110361483	0.198380341794161	0.977850341566661	1
Sevir.4G026700	35	58	78	130	301	0.000385109638679468	-0.0110096801405227	0.000858158474210469	0.00143006378777549	0.0136830120411881	0.999576055182529	1
Sevir.4G011700	35	59	78	129	301	0.000385109638679468	0.000649127577039091	0.000858158474210469	-0.00250351975694513	0.00439591544687416	0.999922585887767	1
Sevir.4G299901	35	59	78	130	302	4.11428712361247e-12	2.28067841472474e-12	2.44153889022567e-12	-3.98769208558911e-13	9.23527363712179e-12	1	1
Sevir.4G207500	35	59	78	130	302	4.11428712361247e-12	2.28067841472474e-12	2.44153889022567e-12	-3.98769208558911e-13	9.23527363712179e-12	1	1
Sevir.4G039401	21	27	44	67	159	0.359229676983945	-0.531412574044366	0.209590214303138	-0.0304528410401325	1.13068530637158	0.769672165061821	1
Sevir.4G165500	35	48	71	118	272	0.383475441181039	-0.496997145946891	0.00797188328409426	0.0071333375861635	0.895577807998188	0.826494852666763	1
Sevir.4G069200	34	59	76	130	299	-0.0122792150581839	0.00588076053742064	-0.0194366361365954	0.0129569538465564	0.0505535655787563	0.997022378612949	1
Sevir.4G101200	35	59	77	130	301	0.000385109638679468	0.000649127577039091	-0.00707639334214224	0.00143006378777549	0.00954069434563628	0.999752858272342	1
Sevir.4G171401	35	59	78	130	302	4.11428712361247e-12	2.28067841472474e-12	2.44153889022567e-12	-3.98769208558911e-13	9.23527363712179e-12	1	1
Sevir.4G146300	35	59	77	127	298	0.00622281879611586	0.0104896644318415	1.42573690766153e-05	-0.0127354077408246	0.0294621483378586	0.998666846729122	1
Sevir.4G074901	35	59	78	129	301	0.000385109638679468	0.000649127577039091	0.000858158474210469	-0.00250351975694513	0.00439591544687416	0.999922585887767	1
Sevir.4G035001	35	58	68	128	289	0.0677730034645068	0.0419909263747314	-0.591099808877679	0.103946488866398	0.804810227583316	0.848316147785086	1
Sevir.4G030800	34	59	78	126	297	-0.00513749933467013	0.0164451885545077	0.021741045457028	-0.0267033014140443	0.0700270347602501	0.995173725948468	1
Sevir.4G183900	34	57	78	130	299	-0.0122792150581839	-0.0342230441212523	0.00777453411617841	0.0129569538465564	0.067233747142171	0.995455806127419	1
Sevir.4G067902	35	58	77	130	300	0.00154541333747505	-0.00633343174099108	-0.00301618765328275	0.005739418667068	0.0166344513988169	0.999432239354924	1
Sevir.4G236400	35	59	78	129	301	0.000385109638679468	0.000649127577039091	0.000858158474210469	-0.00250351975694513	0.00439591544687416	0.999922585887767	1
Sevir.4G192500	35	59	75	130	299	0.00348868896736635	0.00588076053742064	-0.0641151342050466	0.0129569538465564	0.08644153755639	0.993413297362723	1
Sevir.4G210500	35	59	78	130	302	4.11428712361247e-12	2.28067841472474e-12	2.44153889022567e-12	-3.98769208558911e-13	9.23527363712179e-12	1	1
Sevir.4G096202	34	58	78	128	298	-0.00833143390066109	-0.00082028967213868	0.0138676510091857	-0.000603134504660817	0.0236225090866463	0.999041190818373	1
Sevir.4G184100	35	59	75	130	299	0.00348868896736635	0.00588076053742064	-0.0641151342050466	0.0129569538465564	0.08644153755639	0.993413297362723	1
Sevir.4G212000	35	59	78	129	301	0.000385109638679468	0.000649127577039091	0.000858158474210469	-0.00250351975694513	0.00439591544687416	0.999922585887767	1
Sevir.4G039700	35	59	74	127	295	0.0192507593262458	0.0324508752565722	-0.0630648188589345	1.38002293498933e-06	0.114767833464687	0.990008164280578	1
Sevir.4G021400	35	58	76	127	296	0.0140957027069005	0.000512759196950449	-0.00265251927311502	-0.00136619833366828	0.0186271795106343	0.999327621459411	1
Sevir.4G143000	35	56	78	129	298	0.00622281879611586	-0.084541508089128	0.0138676510091857	0.00406198069409571	0.108693958588525	0.990774085849972	1
Sevir.4G052600	35	58	78	129	300	0.00154541333747505	-0.00633343174099108	0.00344389200245784	-0.000149786156134936	0.0114725232370589	0.999674303583856	1
Sevir.4G126100	8	2	75	7	92	-0.664734530045071	-14.1960561858337	110.488215711166	-26.8399421013728	152.188948528418	8.88274897399876e-33	3.79204553700007e-29
Sevir.4G095101	35	59	77	130	301	0.000385109638679468	0.000649127577039091	-0.00707639334214224	0.00143006378777549	0.00954069434563628	0.999752858272342	1
Sevir.4G024500	22	32	65	112	231	-0.85043176311194	-3.81957416517086	0.47754944415806	1.58720116334125	6.73475653578211	0.0808501171826812	0.668893702040438
Sevir.4G241500	35	59	78	130	302	4.11428712361247e-12	2.28067841472474e-12	2.44153889022567e-12	-3.98769208558911e-13	9.23527363712179e-12	1	1
Sevir.4G301200	35	59	78	130	302	4.11428712361247e-12	2.28067841472474e-12	2.44153889022567e-12	-3.98769208558911e-13	9.23527363712179e-12	1	1
Sevir.4G075900	35	57	76	128	296	0.0140957027069005	-0.0118499770008596	-0.00265251927311502	0.00266546379185458	0.0312636627727297	0.998543505187001	1
Sevir.4G206400	35	59	78	130	302	4.11428712361247e-12	2.28067841472474e-12	2.44153889022567e-12	-3.98769208558911e-13	9.23527363712179e-12	1	1
Sevir.4G173500	8	16	23	19	66	0.0161064358204023	0.748175669524503	2.07938262348134	-3.11712370278075	5.96078843160699	0.113533615818283	0.884308966267147
Sevir.4G049000	35	59	77	129	300	0.00154541333747505	0.00260501066896256	-0.00301618765328275	-0.000149786156134936	0.0073163978158553	0.999833922143162	1
Sevir.4G143700	35	58	76	130	299	0.00348868896736635	-0.00293268803443921	-0.0194366361365954	0.0129569538465564	0.0388149669849574	0.997989675746614	1
Sevir.4G178300	35	59	78	130	302	4.11428712361247e-12	2.28067841472474e-12	2.44153889022567e-12	-3.98769208558911e-13	9.23527363712179e-12	1	1
Sevir.4G280500	35	59	78	130	302	4.11428712361247e-12	2.28067841472474e-12	2.44153889022567e-12	-3.98769208558911e-13	9.23527363712179e-12	1	1
Sevir.4G051700	35	59	76	130	300	0.00154541333747505	0.00260501066896256	-0.0284004536828067	0.005739418667068	0.0382902963563123	0.998029989323596	1
Sevir.4G210600	35	59	78	130	302	4.11428712361247e-12	2.28067841472474e-12	2.44153889022567e-12	-3.98769208558911e-13	9.23527363712179e-12	1	1
Sevir.4G041901	15	32	45	88	180	-1.64663798367474	-0.284959088635936	-0.0477580140546182	1.42737408857572	3.40672917494101	0.333062026150082	1
Sevir.4G226500	35	59	78	130	302	4.11428712361247e-12	2.28067841472474e-12	2.44153889022567e-12	-3.98769208558911e-13	9.23527363712179e-12	1	1
Sevir.4G087902	35	58	78	129	300	0.00154541333747505	-0.00633343174099108	0.00344389200245784	-0.000149786156134936	0.0114725232370589	0.999674303583856	1
Sevir.4G183000	1	0	12	0	13	-0.170358491303061	-2.5397346	22.2451968522999	-5.5960268	30.551316743603	1.05656446949143e-06	2.53397400014545e-05
Sevir.4G114600	35	59	78	129	301	0.000385109638679468	0.000649127577039091	0.000858158474210469	-0.00250351975694513	0.00439591544687416	0.999922585887767	1
Sevir.4G152801	35	58	62	125	280	0.200332942861581	0.198840391151063	-1.47208985842094	0.165789831150017	2.0370530235836	0.564751936741725	1
Sevir.4G291700	35	59	78	129	301	0.000385109638679468	0.000649127577039091	0.000858158474210469	-0.00250351975694513	0.00439591544687416	0.999922585887767	1
Sevir.4G076700	35	59	78	130	302	4.11428712361247e-12	2.28067841472474e-12	2.44153889022567e-12	-3.98769208558911e-13	9.23527363712179e-12	1	1
Sevir.4G184000	35	59	77	130	301	0.000385109638679468	0.000649127577039091	-0.00707639334214224	0.00143006378777549	0.00954069434563628	0.999752858272342	1
Sevir.4G294600	34	57	75	130	296	-0.00270505169728717	-0.0118499770008596	-0.0275135696868547	0.0523533891895963	0.0944219875745978	0.992498300495712	1
Sevir.4G040400	35	59	78	128	300	0.00154541333747505	0.00260501066896256	0.00344389200245784	-0.0100473322746299	0.0176416482835254	0.999380087771216	1
Sevir.4G242300	34	58	78	127	297	-0.00513749933467013	-9.25024342535161e-06	0.021741045457028	-0.00562057072985132	0.0325083657649748	0.998456239275219	1
Sevir.4G001200	35	58	77	130	300	0.00154541333747505	-0.00633343174099108	-0.00301618765328275	0.005739418667068	0.0166344513988169	0.999432239354924	1
Sevir.4G072600	35	59	78	130	302	4.11428712361247e-12	2.28067841472474e-12	2.44153889022567e-12	-3.98769208558911e-13	9.23527363712179e-12	1	1
Sevir.4G049801	35	59	77	130	301	0.000385109638679468	0.000649127577039091	-0.00707639334214224	0.00143006378777549	0.00954069434563628	0.999752858272342	1
Sevir.4G123500	35	57	76	120	288	0.0788734722265368	0.00960434302866143	0.0351036892529235	-0.127356520710415	0.250938025218537	0.968975165110585	1
Sevir.4G066100	35	58	78	130	301	0.000385109638679468	-0.0110096801405227	0.000858158474210469	0.00143006378777549	0.0136830120411881	0.999576055182529	1
Sevir.4G269100	32	57	78	128	295	-0.140120414326592	-0.00694017285509984	0.0429010850872449	0.00808471078775914	0.198046383056696	0.977904060556648	1
Sevir.4G230900	7	3	56	2	68	-0.0984411905889661	-7.96223333040542	84.1210117726474	-25.408176376142	117.589862669784	2.54951787684675e-25	1.29313566133768e-22
Sevir.4G122200	35	59	78	130	302	4.11428712361247e-12	2.28067841472474e-12	2.44153889022567e-12	-3.98769208558911e-13	9.23527363712179e-12	1	1
Sevir.4G279402	35	59	75	130	299	0.00348868896736635	0.00588076053742064	-0.0641151342050466	0.0129569538465564	0.08644153755639	0.993413297362723	1
Sevir.4G240400	35	59	78	129	301	0.000385109638679468	0.000649127577039091	0.000858158474210469	-0.00250351975694513	0.00439591544687416	0.999922585887767	1
Sevir.4G261100	35	58	77	128	298	0.00622281879611586	-0.00082028967213868	1.42573690766153e-05	-0.000603134504660817	0.00766050034199197	0.999822087420765	1
Sevir.4G162700	35	59	78	130	302	4.11428712361247e-12	2.28067841472474e-12	2.44153889022567e-12	-3.98769208558911e-13	9.23527363712179e-12	1	1
Sevir.4G040800	35	52	72	123	282	0.164390354614335	-0.173613196337832	-0.00955954211477986	0.0213338620303459	0.368896955097293	0.946589985979413	1
Sevir.4G173200	35	58	76	130	299	0.00348868896736635	-0.00293268803443921	-0.0194366361365954	0.0129569538465564	0.0388149669849574	0.997989675746614	1
Sevir.4G102600	35	57	76	130	298	0.00622281879611586	-0.0255042375579008	-0.0121460688081948	0.0231119463091293	0.0669850714713408	0.995480658186583	1
Sevir.4G056500	35	20	78	129	262	0.70775328244749	-19.0001457040829	1.57727505343793	2.33230646659099	23.6174805065593	3.00211853704429e-05	0.000573638673687822
Sevir.4G174500	27	20	56	76	179	1.88597978815143	-6.4085048149146	2.06390764379902	-0.0143897884718838	10.3727820353369	0.0156491951282922	0.169130162032099
Sevir.4G299600	35	59	78	130	302	4.11428712361247e-12	2.28067841472474e-12	2.44153889022567e-12	-3.98769208558911e-13	9.23527363712179e-12	1	1
Sevir.4G124700	35	59	78	130	302	4.11428712361247e-12	2.28067841472474e-12	2.44153889022567e-12	-3.98769208558911e-13	9.23527363712179e-12	1	1
Sevir.4G286500	35	58	78	129	300	0.00154541333747505	-0.00633343174099108	0.00344389200245784	-0.000149786156134936	0.0114725232370589	0.999674303583856	1
Sevir.4G079800	35	59	78	130	302	4.11428712361247e-12	2.28067841472474e-12	2.44153889022567e-12	-3.98769208558911e-13	9.23527363712179e-12	1	1
Sevir.4G260800	35	59	78	130	302	4.11428712361247e-12	2.28067841472474e-12	2.44153889022567e-12	-3.98769208558911e-13	9.23527363712179e-12	1	1
Sevir.4G027900	34	57	77	127	295	-0.00104183492337972	-0.00694017285509984	0.00856782642706708	1.38002293498933e-06	0.0165512142284816	0.999436481489452	1
Sevir.4G264200	8	4	73	22	107	-1.56167445573969	-13.6693742709046	74.4656494309633	-12.5677282700605	102.264426427668	5.06466218399231e-22	1.21808692188525e-19
Sevir.4G283500	35	59	78	130	302	4.11428712361247e-12	2.28067841472474e-12	2.44153889022567e-12	-3.98769208558911e-13	9.23527363712179e-12	1	1
Sevir.4G158800	35	59	78	130	302	4.11428712361247e-12	2.28067841472474e-12	2.44153889022567e-12	-3.98769208558911e-13	9.23527363712179e-12	1	1
Sevir.4G249100	17	28	19	41	105	1.91799378881523	2.73245755383467	-2.43080236672907	-0.390031251526516	7.47128496090549	0.0583008726753483	0.512538315106709
Sevir.4G143600	35	59	77	130	301	0.000385109638679468	0.000649127577039091	-0.00707639334214224	0.00143006378777549	0.00954069434563628	0.999752858272342	1
Sevir.4G139400	35	53	73	128	289	0.0677730034645068	-0.212066995001968	-0.0361374128479997	0.103946488866398	0.419923900180872	0.936096617586769	1
Sevir.4G017300	34	58	78	127	297	-0.00513749933467013	-9.25024342535161e-06	0.021741045457028	-0.00562057072985132	0.0325083657649748	0.998456239275219	1
Sevir.4G043005	35	58	77	127	297	0.00975579124997475	-9.25024342535161e-06	0.00110700065988156	-0.00562057072985132	0.016492612883133	0.999439461790108	1
Sevir.4G093400	28	57	75	128	288	-0.866368942224983	0.00960434302866143	0.00509976884482261	0.130774437786073	1.01184749188454	0.798385244040688	1
Sevir.4G269400	27	55	74	88	244	-0.0577701314717491	1.12747688761154	1.91310422403027	-2.76224420304766	5.86059544616122	0.118593083724947	0.915090599949023
Sevir.4G289000	35	59	77	130	301	0.000385109638679468	0.000649127577039091	-0.00707639334214224	0.00143006378777549	0.00954069434563628	0.999752858272342	1
Sevir.4G183600	35	59	78	130	302	4.11428712361247e-12	2.28067841472474e-12	2.44153889022567e-12	-3.98769208558911e-13	9.23527363712179e-12	1	1
Sevir.4G286401	35	59	77	130	301	0.000385109638679468	0.000649127577039091	-0.00707639334214224	0.00143006378777549	0.00954069434563628	0.999752858272342	1
Sevir.4G101800	34	59	78	130	301	-0.0224062634631129	0.000649127577039091	0.000858158474210469	0.00143006378777549	0.0253436133021379	0.998935067646811	1
Sevir.4G094700	35	55	78	128	296	0.0140957027069005	-0.138280731679778	0.0314127608133016	0.00266546379185458	0.186454658991835	0.979745778106587	1
Sevir.4G199500	35	59	78	130	302	4.11428712361247e-12	2.28067841472474e-12	2.44153889022567e-12	-3.98769208558911e-13	9.23527363712179e-12	1	1
Sevir.4G147300	24	59	78	130	291	-2.8043940236334	0.0812347883185183	0.107395029899441	0.178989474914503	3.17201331676586	0.36585687649667	1
Sevir.4G295200	31	55	68	124	278	-0.0460859059321508	0.00873446826336149	-0.201249406710969	0.156754148607435	0.412823929513917	0.937580815264084	1
Sevir.4G012501	34	56	77	130	297	-0.00513749933467013	-0.0705443448167008	0.00110700065988156	0.0362340673404727	0.113022912151725	0.990230088958079	1
Sevir.4G056800	34	58	78	130	300	-0.0169733043413234	-0.00633343174099108	0.00344389200245784	0.005739418667068	0.0324900467518403	0.998457535533078	1
Sevir.4G125900	35	59	78	130	302	4.11428712361247e-12	2.28067841472474e-12	2.44153889022567e-12	-3.98769208558911e-13	9.23527363712179e-12	1	1
Sevir.4G249700	35	59	78	129	301	0.000385109638679468	0.000649127577039091	0.000858158474210469	-0.00250351975694513	0.00439591544687416	0.999922585887767	1
Sevir.4G214200	35	59	78	130	302	4.11428712361247e-12	2.28067841472474e-12	2.44153889022567e-12	-3.98769208558911e-13	9.23527363712179e-12	1	1
Sevir.4G116400	35	59	78	130	302	4.11428712361247e-12	2.28067841472474e-12	2.44153889022567e-12	-3.98769208558911e-13	9.23527363712179e-12	1	1
Sevir.4G108900	35	57	74	130	296	0.0140957027069005	-0.0118499770008596	-0.0785354008898164	0.0523533891895963	0.156834469787173	0.984236989815022	1
Sevir.4G067400	35	58	78	129	300	0.00154541333747505	-0.00633343174099108	0.00344389200245784	-0.000149786156134936	0.0114725232370589	0.999674303583856	1
Sevir.4G079000	35	58	78	130	301	0.000385109638679468	-0.0110096801405227	0.000858158474210469	0.00143006378777549	0.0136830120411881	0.999576055182529	1
Sevir.4G037600	34	58	78	126	296	-0.00270505169728717	0.000512759196950449	0.0314127608133016	-0.015763397702605	0.0503939694101443	0.997036326393294	1
Sevir.4G117000	35	57	77	129	298	0.00622281879611586	-0.0255042375579008	1.42573690766153e-05	0.00406198069409571	0.035803294417189	0.998217443460199	1
Sevir.4G061500	29	53	61	120	263	-0.0718750776287573	0.0510279967892348	-0.706422683539412	0.407006037888212	1.23633179584562	0.744304278082058	1
Sevir.4G161701	35	58	78	128	299	0.00348868896736635	-0.00293268803443921	0.00777453411617841	-0.0039013487705317	0.0180972598885157	0.999356006625922	1
Sevir.4G149100	35	59	78	130	302	4.11428712361247e-12	2.28067841472474e-12	2.44153889022567e-12	-3.98769208558911e-13	9.23527363712179e-12	1	1
Sevir.4G170203	33	56	78	124	291	-0.0155921696818937	-0.0127380508953957	0.107395029899441	-0.0127728608689587	0.148498111345689	0.985440887731634	1
Sevir.4G026600	35	59	78	130	302	4.11428712361247e-12	2.28067841472474e-12	2.44153889022567e-12	-3.98769208558911e-13	9.23527363712179e-12	1	1
Sevir.4G286400	34	57	78	129	298	-0.00833143390066109	-0.0255042375579008	0.0138676510091857	0.00406198069409571	0.0517653031618433	0.996915800116302	1
Sevir.4G254400	34	59	75	129	297	-0.00513749933467013	0.0164451885545077	-0.0380570031222525	0.0103859536930655	0.0700256447044958	0.995173867647529	1
Sevir.4G073000	35	59	78	130	302	4.11428712361247e-12	2.28067841472474e-12	2.44153889022567e-12	-3.98769208558911e-13	9.23527363712179e-12	1	1
Sevir.4G251700	35	58	78	130	301	0.000385109638679468	-0.0110096801405227	0.000858158474210469	0.00143006378777549	0.0136830120411881	0.999576055182529	1
Sevir.4G205400	35	55	73	128	291	0.0481905085953354	-0.060265187550565	-0.0620148051995597	0.0597192827573503	0.23018978410281	0.972574488621802	1
Sevir.4G298400	33	56	76	119	284	0.000225251328982743	0.00480939369915562	0.0956674989607116	-0.0864880538718446	0.187190197860695	0.979630256789671	1
Sevir.4G190702	35	58	77	130	300	0.00154541333747505	-0.00633343174099108	-0.00301618765328275	0.005739418667068	0.0166344513988169	0.999432239354924	1
Sevir.4G057100	34	57	77	120	288	0.0116108586888786	0.00960434302866143	0.0919950788055025	-0.127356520710415	0.240566801233458	0.970789063624965	1
Sevir.4G069000	35	59	78	129	301	0.000385109638679468	0.000649127577039091	0.000858158474210469	-0.00250351975694513	0.00439591544687416	0.999922585887767	1
Sevir.4G199100	35	59	78	130	302	4.11428712361247e-12	2.28067841472474e-12	2.44153889022567e-12	-3.98769208558911e-13	9.23527363712179e-12	1	1
Sevir.4G087200	35	59	78	130	302	4.11428712361247e-12	2.28067841472474e-12	2.44153889022567e-12	-3.98769208558911e-13	9.23527363712179e-12	1	1
Sevir.4G106900	35	59	78	130	302	4.11428712361247e-12	2.28067841472474e-12	2.44153889022567e-12	-3.98769208558911e-13	9.23527363712179e-12	1	1
Sevir.4G303700	25	59	78	130	292	-2.30974317752524	0.0669063424681124	0.0884523493175938	0.147418547945618	2.61252041725656	0.455298782846254	1
Sevir.4G223900	35	59	78	129	301	0.000385109638679468	0.000649127577039091	0.000858158474210469	-0.00250351975694513	0.00439591544687416	0.999922585887767	1
Sevir.4G095402	35	59	78	130	302	4.11428712361247e-12	2.28067841472474e-12	2.44153889022567e-12	-3.98769208558911e-13	9.23527363712179e-12	1	1
Sevir.4G097300	35	51	75	130	291	0.0481905085953354	-0.602170646485626	-0.000336058856731736	0.178989474914503	0.829686688852196	0.842353979496659	1
Sevir.4G151100	35	58	77	127	297	0.00975579124997475	-9.25024342535161e-06	0.00110700065988156	-0.00562057072985132	0.016492612883133	0.999439461790108	1
Sevir.4G169500	35	58	77	130	300	0.00154541333747505	-0.00633343174099108	-0.00301618765328275	0.005739418667068	0.0166344513988169	0.999432239354924	1
Sevir.4G088700	34	59	78	130	301	-0.0224062634631129	0.000649127577039091	0.000858158474210469	0.00143006378777549	0.0253436133021379	0.998935067646811	1
Sevir.4G177400	22	13	77	33	145	1.60621622950937	-8.29367808645141	41.7667097158344	-13.8643297870143	65.5309338188094	3.86174549494397e-14	2.65542950624148e-12
Sevir.4G048701	34	59	78	130	301	-0.0224062634631129	0.000649127577039091	0.000858158474210469	0.00143006378777549	0.0253436133021379	0.998935067646811	1
Sevir.4G009100	35	58	77	130	300	0.00154541333747505	-0.00633343174099108	-0.00301618765328275	0.005739418667068	0.0166344513988169	0.999432239354924	1
Sevir.4G189900	35	58	76	126	295	0.0192507593262458	0.00234418482134691	-0.000484029168956065	-0.00766772244058005	0.0297466957571288	0.998647601900432	1
Sevir.4G005200	33	53	77	127	290	-0.0110445081980382	-0.235873218467478	0.058841607917189	0.0375668176095372	0.343326152192242	0.951684254485723	1
Sevir.4G218400	34	59	78	129	300	-0.0169733043413234	0.00260501066896256	0.00344389200245784	-0.000149786156134936	0.0231719931688787	0.999068362731716	1
Sevir.4G146700	34	57	77	126	294	-0.00015569830747286	-0.00332597684440291	0.014971795564574	-0.00244529836724873	0.0208987690836985	0.999201493183034	1
Sevir.4G205600	35	59	78	130	302	4.11428712361247e-12	2.28067841472474e-12	2.44153889022567e-12	-3.98769208558911e-13	9.23527363712179e-12	1	1
Sevir.4G133700	35	59	78	130	302	4.11428712361247e-12	2.28067841472474e-12	2.44153889022567e-12	-3.98769208558911e-13	9.23527363712179e-12	1	1
Sevir.4G084500	35	59	78	130	302	4.11428712361247e-12	2.28067841472474e-12	2.44153889022567e-12	-3.98769208558911e-13	9.23527363712179e-12	1	1
Sevir.4G068300	34	57	76	125	292	0.000746600350674713	-3.76533981317295e-05	0.00450361131795219	-0.00384692850001652	0.00913479356677515	0.999768432788296	1
Sevir.4G139200	35	59	78	130	302	4.11428712361247e-12	2.28067841472474e-12	2.44153889022567e-12	-3.98769208558911e-13	9.23527363712179e-12	1	1
Sevir.4G047600	35	59	78	130	302	4.11428712361247e-12	2.28067841472474e-12	2.44153889022567e-12	-3.98769208558911e-13	9.23527363712179e-12	1	1
Sevir.4G150000	35	59	78	130	302	4.11428712361247e-12	2.28067841472474e-12	2.44153889022567e-12	-3.98769208558911e-13	9.23527363712179e-12	1	1
Sevir.4G026300	35	59	78	130	302	4.11428712361247e-12	2.28067841472474e-12	2.44153889022567e-12	-3.98769208558911e-13	9.23527363712179e-12	1	1
Sevir.4G283400	34	51	70	122	277	0.112139773654863	-0.179406280604033	-0.0332800117104304	0.0639587453468465	0.388784811316173	0.942549421161928	1
Sevir.4G298000	10	13	28	35	86	0.000110031325336984	-0.860053962040166	1.50828539691868	-0.110207659969828	2.47865705025401	0.479160583485036	1
Sevir.4G246600	35	58	78	128	299	0.00348868896736635	-0.00293268803443921	0.00777453411617841	-0.0039013487705317	0.0180972598885157	0.999356006625922	1
Sevir.4G064000	35	59	78	130	302	4.11428712361247e-12	2.28067841472474e-12	2.44153889022567e-12	-3.98769208558911e-13	9.23527363712179e-12	1	1
Sevir.4G058200	33	58	64	130	285	-2.68679909863159e-05	0.0967690334115699	-1.25443253744802	0.436504335439019	1.7877327742896	0.617608053237041	1
Sevir.4G287000	0	1	13	2	16	-1.854304	-1.44574251713589	19.0282901687513	-3.46818679860355	25.7965234844907	1.05202770498402e-05	0.000215486906321158
Sevir.4G000200	7	3	37	2	49	0.30738038693979	-4.51300509933813	46.8288537829765	-17.282355321993	68.9315945912474	7.22790291545367e-15	5.50179807656553e-13
Sevir.4G104500	35	59	76	128	298	0.00622281879611586	0.0104896644318415	-0.0121460688081948	-0.000603134504660817	0.029461686540813	0.998666877888885	1
Sevir.4G019700	33	58	78	128	297	-0.0586240854458961	-9.25024342535161e-06	0.021741045457028	0.000181454822858374	0.0805558359692078	0.994064011941594	1
Sevir.4G189600	35	59	77	129	300	0.00154541333747505	0.00260501066896256	-0.00301618765328275	-0.000149786156134936	0.0073163978158553	0.999833922143162	1
Sevir.4G109500	21	8	54	11	94	9.37490094298348	-5.84926974411866	36.3861822898187	-21.4539219332353	73.0642749101561	9.4170183388106e-16	8.02687213744741e-14
Sevir.4G139100	35	59	78	130	302	4.11428712361247e-12	2.28067841472474e-12	2.44153889022567e-12	-3.98769208558911e-13	9.23527363712179e-12	1	1
Sevir.4G038401	35	59	77	87	258	0.869658294578459	1.46599268217321	1.61201280889917	-5.21219894310521	9.15986272875605	0.0272392271213708	0.273021155737348
Sevir.4G222400	35	58	78	130	301	0.000385109638679468	-0.0110096801405227	0.000858158474210469	0.00143006378777549	0.0136830120411881	0.999576055182529	1
Sevir.4G266600	34	59	78	130	301	-0.0224062634631129	0.000649127577039091	0.000858158474210469	0.00143006378777549	0.0253436133021379	0.998935067646811	1
Sevir.4G233700	35	56	78	130	299	0.00348868896736635	-0.09975182879786	0.00777453411617841	0.0129569538465564	0.123972005727961	0.988813107714955	1
Sevir.4G055600	35	59	78	129	301	0.000385109638679468	0.000649127577039091	0.000858158474210469	-0.00250351975694513	0.00439591544687416	0.999922585887767	1
Sevir.4G209000	35	59	78	130	302	4.11428712361247e-12	2.28067841472474e-12	2.44153889022567e-12	-3.98769208558911e-13	9.23527363712179e-12	1	1
Sevir.4G011900	34	56	76	129	295	-0.00104183492337972	-0.046238839357831	-0.000484029168956065	0.0319177147350525	0.0796824181852193	0.994158766897323	1
Sevir.4G238000	35	59	78	129	301	0.000385109638679468	0.000649127577039091	0.000858158474210469	-0.00250351975694513	0.00439591544687416	0.999922585887767	1
Sevir.4G257500	35	56	77	128	296	0.0140957027069005	-0.0577726344951356	0.00395224964859733	0.00266546379185458	0.078486050642488	0.994287783478553	1
Sevir.4G016700	34	55	78	129	296	-0.00270505169728717	-0.138280731679778	0.0314127608133016	0.0196611940771639	0.192059738267531	0.978860833631077	1
Sevir.4G050600	35	57	74	125	291	0.0481905085953354	0.000390605471664848	-0.0178702926576823	-0.000560221037817302	0.0670116277624998	0.995478006262837	1
Sevir.4G056000	35	59	78	130	302	4.11428712361247e-12	2.28067841472474e-12	2.44153889022567e-12	-3.98769208558911e-13	9.23527363712179e-12	1	1
Sevir.4G047703	16	8	71	47	142	-0.0126877398351141	-14.0487113630081	32.1242324665724	-3.26439907930272	49.4500306487183	1.04620309550845e-10	4.38942605869836e-09
Sevir.4G107201	35	55	77	127	294	0.0252292789157907	-0.103405920330661	0.014971795564574	0.00155560104342114	0.145162595854447	0.985914686769089	1
Sevir.4G027500	35	59	78	130	302	4.11428712361247e-12	2.28067841472474e-12	2.44153889022567e-12	-3.98769208558911e-13	9.23527363712179e-12	1	1
Sevir.4G157200	32	52	70	127	281	-0.00984450614357575	-0.152914152196685	-0.0914422862768298	0.301572728493829	0.55577367311092	0.90647801124051	1
Sevir.4G156700	35	58	77	129	299	0.00348868896736635	-0.00293268803443921	-0.000656436106972683	0.000659663701807563	0.00773747681058581	0.999819403234724	1
Sevir.4G140001	34	53	65	125	277	0.112139773654863	-0.023009802005663	-0.598399142240117	0.278398834375469	1.01194755227611	0.798361033205295	1
Sevir.4G008500	34	58	77	130	299	-0.0122792150581839	-0.00293268803443921	-0.000656436106972683	0.0129569538465564	0.0288252930461521	0.998709592441843	1
Sevir.4G006800	35	59	77	129	300	0.00154541333747505	0.00260501066896256	-0.00301618765328275	-0.000149786156134936	0.0073163978158553	0.999833922143162	1
Sevir.4G031600	35	59	78	130	302	4.11428712361247e-12	2.28067841472474e-12	2.44153889022567e-12	-3.98769208558911e-13	9.23527363712179e-12	1	1
Sevir.4G254500	34	58	78	129	299	-0.0122792150581839	-0.00293268803443921	0.00777453411617841	0.000659663701807563	0.023646100910609	0.999039760901227	1
Sevir.4G172800	23	28	40	85	176	0.332093151654254	-1.18533634859454	-0.655087025498682	1.1265358706969	3.29905239644438	0.347774555281561	1
Sevir.4G037100	35	59	78	130	302	4.11428712361247e-12	2.28067841472474e-12	2.44153889022567e-12	-3.98769208558911e-13	9.23527363712179e-12	1	1
Sevir.4G090500	35	56	75	125	291	0.0481905085953354	-0.0127380508953957	-0.000336058856731736	-0.000560221037817302	0.0618248393852801	0.995986507205994	1
Sevir.4G077600	34	57	77	130	298	-0.00833143390066109	-0.0255042375579008	1.42573690766153e-05	0.0231119463091293	0.0569618751367678	0.996445440052337	1
Sevir.4G225600	35	59	78	130	302	4.11428712361247e-12	2.28067841472474e-12	2.44153889022567e-12	-3.98769208558911e-13	9.23527363712179e-12	1	1
Sevir.4G112400	35	58	75	130	298	0.00622281879611586	-0.00082028967213868	-0.0502630853265401	0.0231119463091293	0.080418140103924	0.994078981750638	1
Sevir.4G141900	35	59	78	130	302	4.11428712361247e-12	2.28067841472474e-12	2.44153889022567e-12	-3.98769208558911e-13	9.23527363712179e-12	1	1
Sevir.4G247500	30	59	62	113	264	-0.0116105009311016	1.06858631212382	-0.561108249840388	-0.00363126316297686	1.64493632605829	0.649244268714293	1
Sevir.4G134501	35	59	78	130	302	4.11428712361247e-12	2.28067841472474e-12	2.44153889022567e-12	-3.98769208558911e-13	9.23527363712179e-12	1	1
Sevir.4G148700	24	28	76	57	185	0.305572956093616	-1.83436477379805	16.665184370837	-6.43401737865818	25.2391394793868	1.37610762179866e-05	0.000276886257853503
Sevir.4G050500	35	59	78	130	302	4.11428712361247e-12	2.28067841472474e-12	2.44153889022567e-12	-3.98769208558911e-13	9.23527363712179e-12	1	1
Sevir.4G127600	35	59	78	128	300	0.00154541333747505	0.00260501066896256	0.00344389200245784	-0.0100473322746299	0.0176416482835254	0.999380087771216	1
Sevir.4G122900	35	59	78	130	302	4.11428712361247e-12	2.28067841472474e-12	2.44153889022567e-12	-3.98769208558911e-13	9.23527363712179e-12	1	1
Sevir.4G290800	34	51	78	109	272	0.194609144494107	-0.0861059217916077	0.854599698532122	-0.558435208952975	1.69374997377081	0.638324212480065	1
Sevir.4G122600	35	59	67	125	286	0.103738629374974	0.174872749652758	-0.638481545793686	0.0289354486783384	0.946028373499757	0.814308252644878	1
Sevir.4G134200	35	59	78	130	302	4.11428712361247e-12	2.28067841472474e-12	2.44153889022567e-12	-3.98769208558911e-13	9.23527363712179e-12	1	1
Sevir.4G013800	35	58	78	130	301	0.000385109638679468	-0.0110096801405227	0.000858158474210469	0.00143006378777549	0.0136830120411881	0.999576055182529	1
Sevir.4G246000	34	58	77	128	297	-0.00513749933467013	-9.25024342535161e-06	0.00110700065988156	0.000181454822858374	0.00643520506083541	0.999862967331694	1
Sevir.4G217100	35	58	77	130	300	0.00154541333747505	-0.00633343174099108	-0.00301618765328275	0.005739418667068	0.0166344513988169	0.999432239354924	1
Sevir.4G114100	35	56	78	128	297	0.00975579124997475	-0.0705443448167008	0.021741045457028	0.000181454822858374	0.102222636346562	0.99156937132297	1
Sevir.4G069500	35	59	78	129	301	0.000385109638679468	0.000649127577039091	0.000858158474210469	-0.00250351975694513	0.00439591544687416	0.999922585887767	1
Sevir.4G190900	33	59	78	130	300	-0.089925024591437	0.00260501066896256	0.00344389200245784	0.005739418667068	0.101713345929925	0.991631025896632	1
Sevir.4G127000	34	57	77	129	297	-0.00513749933467013	-0.0180423023308231	0.00110700065988156	0.0103859536930655	0.0346727560184402	0.998300628330818	1
Sevir.4G207301	18	59	67	122	266	-5.33779686228756	0.951852775942439	-0.0421635266804276	0.490817630304798	6.82263079521523	0.0777712285028411	0.647710046129661
Sevir.4G167201	11	8	46	19	84	0.164351962139459	-4.31051285651374	27.2277341880842	-8.1426414807563	39.8452404874937	1.14910646779252e-08	3.64047162226811e-07
Sevir.4G140700	35	59	78	130	302	4.11428712361247e-12	2.28067841472474e-12	2.44153889022567e-12	-3.98769208558911e-13	9.23527363712179e-12	1	1
Sevir.4G212500	35	59	76	130	300	0.00154541333747505	0.00260501066896256	-0.0284004536828067	0.005739418667068	0.0382902963563123	0.998029989323596	1
Sevir.4G132700	35	59	77	130	301	0.000385109638679468	0.000649127577039091	-0.00707639334214224	0.00143006378777549	0.00954069434563628	0.999752858272342	1
Sevir.4G088100	24	47	58	89	218	-0.0633270774188941	0.456767016747695	0.0510489793189537	-0.249740435573138	0.82088350905868	0.844465728235676	1
Sevir.4G098300	35	59	78	130	302	4.11428712361247e-12	2.28067841472474e-12	2.44153889022567e-12	-3.98769208558911e-13	9.23527363712179e-12	1	1
Sevir.4G070200	24	58	77	130	289	-2.6908014563229	0.0419909263747314	0.0744672885674214	0.251723741176888	3.05898341244194	0.382620197107393	1
Sevir.4G143102	30	52	59	105	246	0.0778790741699629	0.323074015314101	-0.323893629421545	-0.00754827649043335	0.732394995396043	0.865559145865814	1
Sevir.4G107500	35	59	78	130	302	4.11428712361247e-12	2.28067841472474e-12	2.44153889022567e-12	-3.98769208558911e-13	9.23527363712179e-12	1	1
Sevir.4G106700	35	59	78	130	302	4.11428712361247e-12	2.28067841472474e-12	2.44153889022567e-12	-3.98769208558911e-13	9.23527363712179e-12	1	1
Sevir.4G143401	31	58	68	125	282	-0.0865760349260212	0.153420816745736	-0.320887514417196	0.107312904687961	0.668197270776913	0.880657532335254	1
Sevir.4G042100	23	14	16	27	80	20.3279681336394	-0.169816431727	-1.05199378177554	-1.60612528909947	23.1559036362414	3.74712857073355e-05	0.000702885032667662
Sevir.4G249600	34	59	78	129	300	-0.0169733043413234	0.00260501066896256	0.00344389200245784	-0.000149786156134936	0.0231719931688787	0.999068362731716	1
Sevir.4G233201	12	58	77	129	276	-12.4886088975338	0.308642495370643	0.458218847449221	0.874333802343624	14.1298040426973	0.00273368718784085	0.0357795930655879
Sevir.4G106200	6	12	55	15	88	-1.72854334011173	-1.56801426683065	45.8214450651669	-13.8204817857181	62.9384844578274	1.38427651645173e-13	8.90875846542578e-12
Sevir.4G131600	35	59	77	130	301	0.000385109638679468	0.000649127577039091	-0.00707639334214224	0.00143006378777549	0.00954069434563628	0.999752858272342	1
Sevir.4G186900	35	57	78	130	300	0.00154541333747505	-0.0441861533075148	0.00344389200245784	0.005739418667068	0.0549148773145157	0.996633254411579	1
Sevir.4G028000	4	17	3	14	38	-0.0370559523957009	12.3524824009571	-4.7315720108222	-0.339802371189074	17.460912735364	0.000568074145777449	0.00865852494492328
Sevir.4G030600	35	58	78	130	301	0.000385109638679468	-0.0110096801405227	0.000858158474210469	0.00143006378777549	0.0136830120411881	0.999576055182529	1
Sevir.4G129600	35	59	76	130	300	0.00154541333747505	0.00260501066896256	-0.0284004536828067	0.005739418667068	0.0382902963563123	0.998029989323596	1
Sevir.4G134900	35	59	78	128	300	0.00154541333747505	0.00260501066896256	0.00344389200245784	-0.0100473322746299	0.0176416482835254	0.999380087771216	1
Sevir.4G014500	32	28	74	107	241	0.592944341188152	-7.73429808445078	2.21992861063645	0.102334318872493	10.6495053551479	0.013780268348402	0.15087317524085
Sevir.4G285800	35	59	78	130	302	4.11428712361247e-12	2.28067841472474e-12	2.44153889022567e-12	-3.98769208558911e-13	9.23527363712179e-12	1	1
Sevir.4G143900	19	25	57	57	158	0.0259061372485071	-1.11534848201853	6.42479906619604	-1.78335326235293	9.34940694781601	0.0249885803964747	0.253387766538124
Sevir.4G054300	35	59	78	130	302	4.11428712361247e-12	2.28067841472474e-12	2.44153889022567e-12	-3.98769208558911e-13	9.23527363712179e-12	1	1
Sevir.4G223500	23	58	66	119	266	-1.9876380251547	0.700418664369539	-0.106265748278	0.17659010263009	2.97091254043232	0.396131666745808	1
Sevir.4G259700	35	59	78	130	302	4.11428712361247e-12	2.28067841472474e-12	2.44153889022567e-12	-3.98769208558911e-13	9.23527363712179e-12	1	1
Sevir.4G054400	3	1	7	2	13	1.48025042172755	-0.933476528782637	3.95130624487984	-2.31081965981976	8.67585285520978	0.0339259716972713	0.329908822723579
Sevir.4G077400	34	57	78	130	299	-0.0122792150581839	-0.0342230441212523	0.00777453411617841	0.0129569538465564	0.067233747142171	0.995455806127419	1
Sevir.4G284200	35	59	78	130	302	4.11428712361247e-12	2.28067841472474e-12	2.44153889022567e-12	-3.98769208558911e-13	9.23527363712179e-12	1	1
Sevir.4G005300	34	59	78	130	301	-0.0224062634631129	0.000649127577039091	0.000858158474210469	0.00143006378777549	0.0253436133021379	0.998935067646811	1
Sevir.4G208800	35	58	77	130	300	0.00154541333747505	-0.00633343174099108	-0.00301618765328275	0.005739418667068	0.0166344513988169	0.999432239354924	1
Sevir.4G272300	34	59	77	128	298	-0.00833143390066109	0.0104896644318415	1.42573690766153e-05	-0.000603134504660817	0.0194384902062401	0.999283392415806	1
Sevir.4G242500	35	58	78	130	301	0.000385109638679468	-0.0110096801405227	0.000858158474210469	0.00143006378777549	0.0136830120411881	0.999576055182529	1
Sevir.4G177100	35	59	78	130	302	4.11428712361247e-12	2.28067841472474e-12	2.44153889022567e-12	-3.98769208558911e-13	9.23527363712179e-12	1	1
Sevir.4G159101	35	58	78	128	299	0.00348868896736635	-0.00293268803443921	0.00777453411617841	-0.0039013487705317	0.0180972598885157	0.999356006625922	1
Sevir.4G223103	35	58	78	127	298	0.00622281879611586	-0.00082028967213868	0.0138676510091857	-0.0127354077408246	0.0336461672182648	0.998375039838331	1
Sevir.4G195100	35	59	78	130	302	4.11428712361247e-12	2.28067841472474e-12	2.44153889022567e-12	-3.98769208558911e-13	9.23527363712179e-12	1	1
Sevir.4G235200	29	59	67	129	284	-0.46541381484635	0.222881754932003	-0.5498897468204	0.372510765657889	1.61069608225664	0.656966993992724	1
Sevir.4G271600	34	58	77	125	294	-0.00015569830747286	0.00551707728672566	0.014971795564574	-0.0191382391904927	0.0397828103492652	0.997914622639444	1
Sevir.4G055800	35	58	78	130	301	0.000385109638679468	-0.0110096801405227	0.000858158474210469	0.00143006378777549	0.0136830120411881	0.999576055182529	1
Sevir.4G018800	35	59	78	129	301	0.000385109638679468	0.000649127577039091	0.000858158474210469	-0.00250351975694513	0.00439591544687416	0.999922585887767	1
Sevir.4G264001	12	4	73	31	120	-0.261569264327748	-16.1261900098899	56.9333596851089	-8.25960532860045	81.580724287927	1.40583238865981e-17	1.58629915432302e-15
Sevir.4G200500	35	59	78	130	302	4.11428712361247e-12	2.28067841472474e-12	2.44153889022567e-12	-3.98769208558911e-13	9.23527363712179e-12	1	1
Sevir.4G151500	35	59	78	130	302	4.11428712361247e-12	2.28067841472474e-12	2.44153889022567e-12	-3.98769208558911e-13	9.23527363712179e-12	1	1
Sevir.4G277600	35	59	78	130	302	4.11428712361247e-12	2.28067841472474e-12	2.44153889022567e-12	-3.98769208558911e-13	9.23527363712179e-12	1	1
Sevir.4G228600	35	56	76	129	296	0.0140957027069005	-0.0577726344951356	-0.00265251927311502	0.0196611940771639	0.094182050552315	0.992526341293687	1
Sevir.4G302600	35	59	78	130	302	4.11428712361247e-12	2.28067841472474e-12	2.44153889022567e-12	-3.98769208558911e-13	9.23527363712179e-12	1	1
Sevir.4G252800	35	59	78	130	302	4.11428712361247e-12	2.28067841472474e-12	2.44153889022567e-12	-3.98769208558911e-13	9.23527363712179e-12	1	1
Sevir.4G027000	32	59	78	129	298	-0.186278349752835	0.0104896644318415	0.0138676510091857	0.00406198069409571	0.214697645887957	0.975182430048646	1
Sevir.4G219300	35	57	76	126	294	0.0252292789157907	-0.00332597684440291	5.77813089864773e-05	-0.00244529836724873	0.0310583354364289	0.998557741443114	1
Sevir.4G292400	35	59	78	130	302	4.11428712361247e-12	2.28067841472474e-12	2.44153889022567e-12	-3.98769208558911e-13	9.23527363712179e-12	1	1
Sevir.4G110700	35	59	78	130	302	4.11428712361247e-12	2.28067841472474e-12	2.44153889022567e-12	-3.98769208558911e-13	9.23527363712179e-12	1	1
Sevir.4G032200	23	43	12	38	116	6.7929785749237	18.2516846323125	-10.7666264981026	-2.85207838563894	38.6633680909778	2.0453723221995e-08	6.27051665599259e-07
Sevir.4G287500	35	57	76	129	297	0.00975579124997475	-0.0180423023308231	-0.00654565321495639	0.0103859536930655	0.0447297004888197	0.997517481542927	1
Sevir.4G215400	35	57	76	130	298	0.00622281879611586	-0.0255042375579008	-0.0121460688081948	0.0231119463091293	0.0669850714713408	0.995480658186583	1
Sevir.4G109000	35	59	77	130	301	0.000385109638679468	0.000649127577039091	-0.00707639334214224	0.00143006378777549	0.00954069434563628	0.999752858272342	1
Sevir.4G159900	33	58	77	129	297	-0.0586240854458961	-9.25024342535161e-06	0.00110700065988156	0.0103859536930655	0.0701262900422685	0.99516360471521	1
Sevir.4G009500	32	51	70	118	271	0.0111860746359586	-0.0713581185509863	6.28943871280277e-07	0.0154927417838986	0.0980375639147148	0.992071879331683	1
Sevir.4G255800	35	59	78	129	301	0.000385109638679468	0.000649127577039091	0.000858158474210469	-0.00250351975694513	0.00439591544687416	0.999922585887767	1
Sevir.4G157300	35	59	78	130	302	4.11428712361247e-12	2.28067841472474e-12	2.44153889022567e-12	-3.98769208558911e-13	9.23527363712179e-12	1	1
Sevir.4G281400	32	57	75	126	290	-0.0770536973322232	0.00209333100777406	0.000131782852789429	0.0108825797240383	0.090161390916825	0.992991371609248	1
Sevir.4G197000	35	58	76	129	298	0.00622281879611586	-0.00082028967213868	-0.0121460688081948	0.00406198069409571	0.023251157970545	0.999063606597304	1
Sevir.4G302100	35	59	78	130	302	4.11428712361247e-12	2.28067841472474e-12	2.44153889022567e-12	-3.98769208558911e-13	9.23527363712179e-12	1	1
Sevir.4G113800	35	56	73	130	294	0.0252292789157907	-0.0359555911923814	-0.113348210248544	0.0937059700684367	0.268239050425153	0.965886814871594	1
Sevir.4G106801	33	56	75	127	291	-0.0155921696818937	-0.0127380508953957	-0.000336058856731736	0.0240334319820131	0.0526997114160342	0.996832801007572	1
Sevir.4G176601	35	59	78	130	302	4.11428712361247e-12	2.28067841472474e-12	2.44153889022567e-12	-3.98769208558911e-13	9.23527363712179e-12	1	1
Sevir.4G030301	33	59	78	130	300	-0.089925024591437	0.00260501066896256	0.00344389200245784	0.005739418667068	0.101713345929925	0.991631025896632	1
Sevir.4G043002	35	58	76	129	298	0.00622281879611586	-0.00082028967213868	-0.0121460688081948	0.00406198069409571	0.023251157970545	0.999063606597304	1
Sevir.4G017700	35	58	78	129	300	0.00154541333747505	-0.00633343174099108	0.00344389200245784	-0.000149786156134936	0.0114725232370589	0.999674303583856	1
Sevir.4G033600	23	12	61	98	194	0.011868220057468	-17.7000614529953	2.36858679624157	2.51421434615493	22.5947308154493	4.90503856452106e-05	0.000900628371266253
Sevir.4G012900	34	59	78	130	301	-0.0224062634631129	0.000649127577039091	0.000858158474210469	0.00143006378777549	0.0253436133021379	0.998935067646811	1
Sevir.4G113300	35	59	77	130	301	0.000385109638679468	0.000649127577039091	-0.00707639334214224	0.00143006378777549	0.00954069434563628	0.999752858272342	1
Sevir.4G181400	34	59	78	129	300	-0.0169733043413234	0.00260501066896256	0.00344389200245784	-0.000149786156134936	0.0231719931688787	0.999068362731716	1
Sevir.4G145200	35	56	78	127	296	0.0140957027069005	-0.0577726344951356	0.0314127608133016	-0.00136619833366828	0.104647296349006	0.991273957364764	1
Sevir.4G229500	35	59	78	130	302	4.11428712361247e-12	2.28067841472474e-12	2.44153889022567e-12	-3.98769208558911e-13	9.23527363712179e-12	1	1
Sevir.4G132000	35	59	77	129	300	0.00154541333747505	0.00260501066896256	-0.00301618765328275	-0.000149786156134936	0.0073163978158553	0.999833922143162	1
Sevir.4G126000	35	58	78	130	301	0.000385109638679468	-0.0110096801405227	0.000858158474210469	0.00143006378777549	0.0136830120411881	0.999576055182529	1
Sevir.4G013900	35	59	78	130	302	4.11428712361247e-12	2.28067841472474e-12	2.44153889022567e-12	-3.98769208558911e-13	9.23527363712179e-12	1	1
Sevir.4G129001	35	59	74	130	298	0.00622281879611586	0.0104896644318415	-0.114365306924113	0.0231119463091293	0.154189736461199	0.984621938945572	1
Sevir.4G113100	27	51	28	115	221	0.0751564799959584	1.41800330374352	-14.8146986363575	4.14915517523939	20.4570135953364	0.000136468401751672	0.0023373464677147
Sevir.4G027400	34	55	74	129	292	0.000746600350674713	-0.0734058156753918	-0.0266314639157039	0.0868812542700018	0.187665134211772	0.979555566716284	1
Sevir.4G092300	35	59	78	130	302	4.11428712361247e-12	2.28067841472474e-12	2.44153889022567e-12	-3.98769208558911e-13	9.23527363712179e-12	1	1
Sevir.4G258700	33	53	75	122	283	0.00124407553862584	-0.0946905553200305	0.0497694626406677	0.000262432724651847	0.145966526223976	0.985800911673166	1
Sevir.4G111100	35	59	78	130	302	4.11428712361247e-12	2.28067841472474e-12	2.44153889022567e-12	-3.98769208558911e-13	9.23527363712179e-12	1	1
Sevir.4G019600	4	2	6	38	50	-0.555843803820733	-6.17770160593394	-3.7015978008995	12.6136378226823	23.0487810333365	3.94485130745949e-05	0.000735360628717333
Sevir.4G229701	32	53	76	129	290	-0.0770536973322232	-0.235873218467478	0.0161356762235932	0.138998951196001	0.468061543219296	0.92584998767266	1
Sevir.4G027200	18	58	74	128	278	-6.27485610564205	0.250535475979488	0.0673278757675734	0.579996626195644	7.17271608358476	0.0665917942405424	0.570844115688505
Sevir.4G213600	35	59	78	130	302	4.11428712361247e-12	2.28067841472474e-12	2.44153889022567e-12	-3.98769208558911e-13	9.23527363712179e-12	1	1
Sevir.4G281800	35	59	78	130	302	4.11428712361247e-12	2.28067841472474e-12	2.44153889022567e-12	-3.98769208558911e-13	9.23527363712179e-12	1	1
Sevir.4G209600	35	59	78	130	302	4.11428712361247e-12	2.28067841472474e-12	2.44153889022567e-12	-3.98769208558911e-13	9.23527363712179e-12	1	1
Sevir.4G213200	35	59	72	129	295	0.0192507593262458	0.0324508752565722	-0.23064345415718	0.0319177147350525	0.314262803475051	0.95732408914264	1
Sevir.4G163400	35	59	78	130	302	4.11428712361247e-12	2.28067841472474e-12	2.44153889022567e-12	-3.98769208558911e-13	9.23527363712179e-12	1	1
Sevir.4G090900	35	59	78	130	302	4.11428712361247e-12	2.28067841472474e-12	2.44153889022567e-12	-3.98769208558911e-13	9.23527363712179e-12	1	1
Sevir.4G178700	33	57	78	129	297	-0.0586240854458961	-0.0180423023308231	0.021741045457028	0.0103859536930655	0.108793386926813	0.990761697631592	1
Sevir.4G150400	35	59	78	130	302	4.11428712361247e-12	2.28067841472474e-12	2.44153889022567e-12	-3.98769208558911e-13	9.23527363712179e-12	1	1
Sevir.4G231300	35	59	78	130	302	4.11428712361247e-12	2.28067841472474e-12	2.44153889022567e-12	-3.98769208558911e-13	9.23527363712179e-12	1	1
Sevir.4G024600	35	59	78	130	302	4.11428712361247e-12	2.28067841472474e-12	2.44153889022567e-12	-3.98769208558911e-13	9.23527363712179e-12	1	1
Sevir.4G057603	35	58	78	130	301	0.000385109638679468	-0.0110096801405227	0.000858158474210469	0.00143006378777549	0.0136830120411881	0.999576055182529	1
Sevir.4G265600	34	59	77	129	299	-0.0122792150581839	0.00588076053742064	-0.000656436106972683	0.000659663701807563	0.0194760754043847	0.999281321116342	1
Sevir.4G140100	35	59	78	130	302	4.11428712361247e-12	2.28067841472474e-12	2.44153889022567e-12	-3.98769208558911e-13	9.23527363712179e-12	1	1
Sevir.4G042700	35	59	78	130	302	4.11428712361247e-12	2.28067841472474e-12	2.44153889022567e-12	-3.98769208558911e-13	9.23527363712179e-12	1	1
Sevir.4G037700	26	51	73	117	267	-0.789826410379392	-0.0258962236978175	0.23665165959952	0.0371453900228373	1.08951968369957	0.779604657257001	1
Sevir.4G048500	35	59	78	130	302	4.11428712361247e-12	2.28067841472474e-12	2.44153889022567e-12	-3.98769208558911e-13	9.23527363712179e-12	1	1
Sevir.4G077200	35	59	78	130	302	4.11428712361247e-12	2.28067841472474e-12	2.44153889022567e-12	-3.98769208558911e-13	9.23527363712179e-12	1	1
Sevir.4G225500	2	3	63	2	70	-4.60564139353942	-8.33360550953669	111.610275070835	-26.2651992453951	150.814721219306	1.75797570603836e-32	5.41275409751167e-29
Sevir.4G038100	15	16	75	72	178	-1.53603782618794	-10.1364744482507	18.3265917271197	-0.278869689007056	30.2779736905654	1.20619443012607e-06	2.85679552063902e-05
Sevir.4G301300	28	59	78	130	295	-1.1202632859688	0.0324508752565722	0.0429010850872449	0.0715003918648151	1.26711563817743	0.73695620475401	1
Sevir.4G001300	35	58	78	130	301	0.000385109638679468	-0.0110096801405227	0.000858158474210469	0.00143006378777549	0.0136830120411881	0.999576055182529	1
Sevir.4G131900	35	59	78	127	299	0.00348868896736635	0.00588076053742064	0.00777453411617841	-0.0226820090527288	0.0398259926736942	0.997911253350869	1
Sevir.4G200202	35	59	78	130	302	4.11428712361247e-12	2.28067841472474e-12	2.44153889022567e-12	-3.98769208558911e-13	9.23527363712179e-12	1	1
Sevir.4G148401	35	59	78	130	302	4.11428712361247e-12	2.28067841472474e-12	2.44153889022567e-12	-3.98769208558911e-13	9.23527363712179e-12	1	1
Sevir.4G298900	34	59	78	130	301	-0.0224062634631129	0.000649127577039091	0.000858158474210469	0.00143006378777549	0.0253436133021379	0.998935067646811	1
Sevir.4G163600	35	59	78	130	302	4.11428712361247e-12	2.28067841472474e-12	2.44153889022567e-12	-3.98769208558911e-13	9.23527363712179e-12	1	1
Sevir.4G154500	35	59	78	130	302	4.11428712361247e-12	2.28067841472474e-12	2.44153889022567e-12	-3.98769208558911e-13	9.23527363712179e-12	1	1
Sevir.4G247201	7	12	30	26	75	-0.329385266133996	-0.480113542414629	5.83240418165826	-1.22343550698673	7.86533849719362	0.0488782984618414	0.449943840719355
Sevir.4G268400	35	59	78	129	301	0.000385109638679468	0.000649127577039091	0.000858158474210469	-0.00250351975694513	0.00439591544687416	0.999922585887767	1
Sevir.4G080400	35	57	78	128	298	0.00622281879611586	-0.0255042375579008	0.0138676510091857	-0.000603134504660817	0.0461978418678632	0.997395404723928	1
Sevir.4G106600	35	59	78	130	302	4.11428712361247e-12	2.28067841472474e-12	2.44153889022567e-12	-3.98769208558911e-13	9.23527363712179e-12	1	1
Sevir.4G065400	25	48	58	129	260	-0.874205353220648	-0.153762195759824	-1.24738389650589	2.60638575325708	4.88173719874344	0.180664598655688	1
Sevir.4G025200	35	52	73	125	285	0.117522014039448	-0.243064651113223	-0.00504278846691904	0.0437923604280873	0.409421814047677	0.938289364811248	1
Sevir.4G007000	29	56	76	50	211	0.845250395338214	5.29801185218275	8.48478874978598	-18.3524261688887	32.9804771661957	3.25135642611567e-07	8.45360887836758e-06
Sevir.4G071100	35	50	72	125	282	0.164390354614335	-0.470763568211752	-0.00955954211477986	0.107312904687961	0.752026369628828	0.860903829000671	1
Sevir.4G269300	15	28	28	66	137	-0.0484943289157132	0.056995678486424	-1.54094434624092	0.837181203418186	2.48361555706124	0.478259397576957	1
Sevir.4G290700	34	58	77	130	299	-0.0122792150581839	-0.00293268803443921	-0.000656436106972683	0.0129569538465564	0.0288252930461521	0.998709592441843	1
Sevir.4G212700	34	59	76	126	295	-0.00104183492337972	0.0324508752565722	-0.000484029168956065	-0.00766772244058005	0.041644461789488	0.99776778840827	1
Sevir.4G160600	13	2	76	7	98	0.23750048360025	-15.3546158887418	101.510142943927	-29.3469711972071	146.449230513476	1.53699680788957e-31	3.66314879558652e-28
Sevir.4G047400	1	3	10	2	16	-0.393589899183737	-0.00506505422303573	8.33117183003034	-3.46818679860355	12.1980135820407	0.0067347339412438	0.0804212005459295
Sevir.4G051200	35	59	78	130	302	4.11428712361247e-12	2.28067841472474e-12	2.44153889022567e-12	-3.98769208558911e-13	9.23527363712179e-12	1	1
Sevir.4G038400	35	59	78	129	301	0.000385109638679468	0.000649127577039091	0.000858158474210469	-0.00250351975694513	0.00439591544687416	0.999922585887767	1
Sevir.4G288700	35	59	78	130	302	4.11428712361247e-12	2.28067841472474e-12	2.44153889022567e-12	-3.98769208558911e-13	9.23527363712179e-12	1	1
Sevir.4G244100	35	59	78	130	302	4.11428712361247e-12	2.28067841472474e-12	2.44153889022567e-12	-3.98769208558911e-13	9.23527363712179e-12	1	1
Sevir.4G100800	11	12	74	16	113	-0.335468909908978	-4.59902973877077	68.8133232563131	-21.9052864404428	95.6531083454357	1.33644841817072e-20	2.30517102915991e-18
Sevir.4G149700	35	59	78	130	302	4.11428712361247e-12	2.28067841472474e-12	2.44153889022567e-12	-3.98769208558911e-13	9.23527363712179e-12	1	1
Sevir.4G217300	35	59	78	130	302	4.11428712361247e-12	2.28067841472474e-12	2.44153889022567e-12	-3.98769208558911e-13	9.23527363712179e-12	1	1
Sevir.4G020800	33	59	75	127	294	-0.0337799026443236	0.0425288925193497	-0.0114825123377857	0.00155560104342114	0.0893469085448801	0.993084445682622	1
Sevir.4G034600	35	59	78	129	301	0.000385109638679468	0.000649127577039091	0.000858158474210469	-0.00250351975694513	0.00439591544687416	0.999922585887767	1
Sevir.4G239500	35	59	78	129	301	0.000385109638679468	0.000649127577039091	0.000858158474210469	-0.00250351975694513	0.00439591544687416	0.999922585887767	1
Sevir.4G053900	35	59	78	130	302	4.11428712361247e-12	2.28067841472474e-12	2.44153889022567e-12	-3.98769208558911e-13	9.23527363712179e-12	1	1
Sevir.4G064001	35	59	78	130	302	4.11428712361247e-12	2.28067841472474e-12	2.44153889022567e-12	-3.98769208558911e-13	9.23527363712179e-12	1	1
Sevir.4G070700	35	59	77	129	300	0.00154541333747505	0.00260501066896256	-0.00301618765328275	-0.000149786156134936	0.0073163978158553	0.999833922143162	1
Sevir.4G261400	28	46	68	98	240	0.00123633066998004	-0.0167954039699526	0.583338394440205	-0.273053723141902	0.874423852222039	0.831595119208352	1
Sevir.4G140900	32	58	69	129	288	-0.0568475980081413	0.0535077580635326	-0.389713098430259	0.203797827245974	0.703866281747906	0.872294185935077	1
Sevir.4G239900	25	59	70	129	283	-1.85404084041473	0.249211720850491	-0.130858583900315	0.423039562709683	2.65715070787522	0.447558262810015	1
Sevir.4G150900	35	59	78	130	302	4.11428712361247e-12	2.28067841472474e-12	2.44153889022567e-12	-3.98769208558911e-13	9.23527363712179e-12	1	1
Sevir.4G092201	35	59	78	129	301	0.000385109638679468	0.000649127577039091	0.000858158474210469	-0.00250351975694513	0.00439591544687416	0.999922585887767	1
Sevir.4G160203	35	59	75	130	299	0.00348868896736635	0.00588076053742064	-0.0641151342050466	0.0129569538465564	0.08644153755639	0.993413297362723	1
Sevir.4G280600	35	59	78	130	302	4.11428712361247e-12	2.28067841472474e-12	2.44153889022567e-12	-3.98769208558911e-13	9.23527363712179e-12	1	1
Sevir.4G292600	2	2	16	1	21	-0.0773119784647219	-1.07762821412844	20.6228716496211	-7.15035830449592	28.9281701467102	2.31862358837425e-06	5.2673369926934e-05
Sevir.4G261900	35	59	78	129	301	0.000385109638679468	0.000649127577039091	0.000858158474210469	-0.00250351975694513	0.00439591544687416	0.999922585887767	1
Sevir.4G068400	35	58	78	128	299	0.00348868896736635	-0.00293268803443921	0.00777453411617841	-0.0039013487705317	0.0180972598885157	0.999356006625922	1
Sevir.4G028500	34	59	78	128	299	-0.0122792150581839	0.00588076053742064	0.00777453411617841	-0.0039013487705317	0.0298358584823146	0.99864155310602	1
Sevir.4G124500	34	54	75	124	287	0.0163933007052161	-0.0763861536314189	0.0103094980045606	0.00169010213542494	0.104779054476621	0.991257815639193	1
Sevir.4G266900	35	59	78	130	302	4.11428712361247e-12	2.28067841472474e-12	2.44153889022567e-12	-3.98769208558911e-13	9.23527363712179e-12	1	1
Sevir.4G130000	34	59	77	129	299	-0.0122792150581839	0.00588076053742064	-0.000656436106972683	0.000659663701807563	0.0194760754043847	0.999281321116342	1
Sevir.4G139900	35	58	75	129	297	0.00975579124997475	-9.25024342535161e-06	-0.0380570031222525	0.0103859536930655	0.0582079983087181	0.996329530635955	1
Sevir.4G076500	34	57	78	128	297	-0.00513749933467013	-0.0180423023308231	0.021741045457028	0.000181454822858374	0.0451023019453795	0.99748667794598	1
Sevir.4G232000	35	59	74	129	297	0.00975579124997475	0.0164451885545077	-0.0956410503817698	0.0103859536930655	0.132227983879318	0.987707468854377	1
Sevir.4G015001	35	58	77	130	300	0.00154541333747505	-0.00633343174099108	-0.00301618765328275	0.005739418667068	0.0166344513988169	0.999432239354924	1
Sevir.4G225900	34	54	74	129	291	0.00223988076425098	-0.142972015437173	-0.0178702926576823	0.11137129706818	0.274453485927286	0.96475923296647	1
Sevir.4G149200	27	50	30	116	223	0.0516746819690886	0.950129987604102	-13.2220970225308	4.16971170420442	18.3936133963084	0.000364823493519291	0.00576470633127892
Sevir.4G249000	35	58	76	129	298	0.00622281879611586	-0.00082028967213868	-0.0121460688081948	0.00406198069409571	0.023251157970545	0.999063606597304	1
Sevir.4G298800	35	59	78	130	302	4.11428712361247e-12	2.28067841472474e-12	2.44153889022567e-12	-3.98769208558911e-13	9.23527363712179e-12	1	1
Sevir.4G247101	32	42	67	95	236	0.79022201790824	-0.365654212048475	0.599776746173702	-0.427409894865381	2.1830628709958	0.535292157802924	1
Sevir.4G036700	34	56	75	129	294	-0.00015569830747286	-0.0359555911923814	-0.0114825123377857	0.0471859368940151	0.0947797387316551	0.992456431140811	1
Sevir.4G250900	35	59	78	130	302	4.11428712361247e-12	2.28067841472474e-12	2.44153889022567e-12	-3.98769208558911e-13	9.23527363712179e-12	1	1
Sevir.4G290100	35	58	77	130	300	0.00154541333747505	-0.00633343174099108	-0.00301618765328275	0.005739418667068	0.0166344513988169	0.999432239354924	1
Sevir.4G144101	35	56	28	123	242	1.72404892562497	1.60900810500232	-19.0466378716323	3.40288881443206	25.7825837166916	1.05911952847181e-05	0.000216852818563365
Sevir.4G055400	35	59	78	130	302	4.11428712361247e-12	2.28067841472474e-12	2.44153889022567e-12	-3.98769208558911e-13	9.23527363712179e-12	1	1
Sevir.4G140200	35	58	78	130	301	0.000385109638679468	-0.0110096801405227	0.000858158474210469	0.00143006378777549	0.0136830120411881	0.999576055182529	1
Sevir.4G061302	30	52	67	127	276	-0.123399609586271	-0.0684042745190891	-0.25754637716302	0.564858009807122	1.0142082710755	0.79781402868356	1
Sevir.4G233400	35	57	78	128	298	0.00622281879611586	-0.0255042375579008	0.0138676510091857	-0.000603134504660817	0.0461978418678632	0.997395404723928	1
Sevir.4G287300	35	56	78	130	299	0.00348868896736635	-0.09975182879786	0.00777453411617841	0.0129569538465564	0.123972005727961	0.988813107714955	1
Sevir.4G096600	34	59	78	130	301	-0.0224062634631129	0.000649127577039091	0.000858158474210469	0.00143006378777549	0.0253436133021379	0.998935067646811	1
Sevir.4G154900	34	57	77	129	297	-0.00513749933467013	-0.0180423023308231	0.00110700065988156	0.0103859536930655	0.0346727560184402	0.998300628330818	1
Sevir.4G008600	35	59	78	130	302	4.11428712361247e-12	2.28067841472474e-12	2.44153889022567e-12	-3.98769208558911e-13	9.23527363712179e-12	1	1
Sevir.4G226900	35	59	78	130	302	4.11428712361247e-12	2.28067841472474e-12	2.44153889022567e-12	-3.98769208558911e-13	9.23527363712179e-12	1	1
Sevir.4G208500	35	56	77	129	297	0.00975579124997475	-0.0705443448167008	0.00110700065988156	0.0103859536930655	0.0917930904196226	0.992803760106324	1
Sevir.4G182000	35	59	77	130	301	0.000385109638679468	0.000649127577039091	-0.00707639334214224	0.00143006378777549	0.00954069434563628	0.999752858272342	1
Sevir.4G293300	35	57	62	129	283	0.147838127212872	0.0530079851316415	-1.68345184190057	0.423039562709683	2.30733751695477	0.511116691126033	1
Sevir.4G241800	35	59	78	130	302	4.11428712361247e-12	2.28067841472474e-12	2.44153889022567e-12	-3.98769208558911e-13	9.23527363712179e-12	1	1
Sevir.4G126400	35	59	78	130	302	4.11428712361247e-12	2.28067841472474e-12	2.44153889022567e-12	-3.98769208558911e-13	9.23527363712179e-12	1	1
Sevir.4G143400	32	58	68	125	283	-0.0194160361354937	0.133022767923313	-0.354831821786746	0.0829476082049638	0.590218234050516	0.898667988717525	1
Sevir.4G255100	35	59	78	129	301	0.000385109638679468	0.000649127577039091	0.000858158474210469	-0.00250351975694513	0.00439591544687416	0.999922585887767	1
Sevir.4G208301	0	0	19	0	19	-2.201986	-3.7119198	40.4713994792922	-8.1788084	54.5641136792922	8.50546626212235e-12	4.22207389220934e-10
Sevir.4G121800	34	59	74	124	291	0.00223988076425098	0.0812347883185183	-0.0178702926576823	-0.0127728608689587	0.11411782260941	0.990091010719261	1
Sevir.4G150800	32	41	43	109	225	1.34575076545042	-0.198911087497664	-3.93012798680967	1.52308953082315	6.99787937058091	0.0719653948909856	0.608457377368445
Sevir.4G035400	25	52	61	91	229	-0.0893285844426576	1.1786475666693	0.0581358470343458	-0.582273284471873	1.90838528261817	0.591637649225123	1
Sevir.4G147501	35	59	78	130	302	4.11428712361247e-12	2.28067841472474e-12	2.44153889022567e-12	-3.98769208558911e-13	9.23527363712179e-12	1	1
Sevir.4G275300	21	2	47	10	80	14.8365363080056	-11.8850682537087	33.572202812274	-17.3409339930178	77.6347413670061	9.86933793857412e-17	9.91345968465246e-15
Sevir.4G144700	31	48	66	109	254	0.0829814560989688	-0.0530510948722612	0.00240687024388985	-0.00104335446932644	0.139482775684446	0.986710786775931	1
Sevir.4G002900	35	58	75	130	298	0.00622281879611586	-0.00082028967213868	-0.0502630853265401	0.0231119463091293	0.080418140103924	0.994078981750638	1
Sevir.4G253000	35	59	78	129	301	0.000385109638679468	0.000649127577039091	0.000858158474210469	-0.00250351975694513	0.00439591544687416	0.999922585887767	1
Sevir.4G033503	17	2	40	52	111	1.32962136779819	-17.8698818783486	4.47853478367358	0.372447456720895	24.0504854865413	2.43810066091664e-05	0.000472622559791545
Sevir.4G100700	35	59	78	130	302	4.11428712361247e-12	2.28067841472474e-12	2.44153889022567e-12	-3.98769208558911e-13	9.23527363712179e-12	1	1
Sevir.4G148800	24	32	39	85	180	0.472358038207327	-0.284959088635936	-1.20673045500103	0.729169331348084	2.69321691319237	0.441381239934412	1
Sevir.4G031300	34	58	77	128	297	-0.00513749933467013	-9.25024342535161e-06	0.00110700065988156	0.000181454822858374	0.00643520506083541	0.999862967331694	1
Sevir.4G076000	32	56	75	129	292	-0.100158178857345	-0.0191921281183567	-0.00230796379215387	0.0868812542700018	0.208539525037857	0.976199094185399	1
Sevir.4G096100	35	53	78	130	296	0.0140957027069005	-0.403053245120164	0.0314127608133016	0.0523533891895963	0.500915097829963	0.918690322702493	1
Sevir.4G296200	35	59	78	130	302	4.11428712361247e-12	2.28067841472474e-12	2.44153889022567e-12	-3.98769208558911e-13	9.23527363712179e-12	1	1
Sevir.4G025800	35	59	78	130	302	4.11428712361247e-12	2.28067841472474e-12	2.44153889022567e-12	-3.98769208558911e-13	9.23527363712179e-12	1	1
Sevir.4G019502	6	7	21	13	47	0.0561388070177114	-0.518577158181702	6.46804603087108	-2.58498022672343	9.62774222279393	0.0220105188199683	0.226872204850973
Sevir.4G137602	35	58	78	130	301	0.000385109638679468	-0.0110096801405227	0.000858158474210469	0.00143006378777549	0.0136830120411881	0.999576055182529	1
Sevir.4G129601	35	59	78	130	302	4.11428712361247e-12	2.28067841472474e-12	2.44153889022567e-12	-3.98769208558911e-13	9.23527363712179e-12	1	1
Sevir.4G185000	35	59	78	130	302	4.11428712361247e-12	2.28067841472474e-12	2.44153889022567e-12	-3.98769208558911e-13	9.23527363712179e-12	1	1
Sevir.4G043900	35	59	78	129	301	0.000385109638679468	0.000649127577039091	0.000858158474210469	-0.00250351975694513	0.00439591544687416	0.999922585887767	1
Sevir.4G236500	35	59	69	128	291	0.0481905085953354	0.0812347883185183	-0.504695642776338	0.0597192827573503	0.693840222447542	0.874651825965032	1
Sevir.4G067500	34	58	77	130	299	-0.0122792150581839	-0.00293268803443921	-0.000656436106972683	0.0129569538465564	0.0288252930461521	0.998709592441843	1
Sevir.4G150200	35	59	78	130	302	4.11428712361247e-12	2.28067841472474e-12	2.44153889022567e-12	-3.98769208558911e-13	9.23527363712179e-12	1	1
Sevir.4G030300	35	59	78	130	302	4.11428712361247e-12	2.28067841472474e-12	2.44153889022567e-12	-3.98769208558911e-13	9.23527363712179e-12	1	1
Sevir.4G171200	34	58	77	130	299	-0.0122792150581839	-0.00293268803443921	-0.000656436106972683	0.0129569538465564	0.0288252930461521	0.998709592441843	1
Sevir.4G233901	24	34	78	83	219	-0.0751186341430089	-1.80372649290171	8.12456676575679	-1.34767468639032	11.3510865791918	0.00997129434577467	0.113715375499854
Sevir.4G298100	35	59	78	130	302	4.11428712361247e-12	2.28067841472474e-12	2.44153889022567e-12	-3.98769208558911e-13	9.23527363712179e-12	1	1
Sevir.4G169900	35	59	78	129	301	0.000385109638679468	0.000649127577039091	0.000858158474210469	-0.00250351975694513	0.00439591544687416	0.999922585887767	1
Sevir.4G000500	9	11	25	15	60	0.602215422368716	-0.0444528995848094	5.82788971671724	-4.53935397905328	11.013912017724	0.0116508854004773	0.130373865726442
Sevir.4G089500	35	57	78	130	300	0.00154541333747505	-0.0441861533075148	0.00344389200245784	0.005739418667068	0.0549148773145157	0.996633254411579	1
Sevir.4G285600	35	58	75	129	297	0.00975579124997475	-9.25024342535161e-06	-0.0380570031222525	0.0103859536930655	0.0582079983087181	0.996329530635955	1
Sevir.4G068602	35	59	78	130	302	4.11428712361247e-12	2.28067841472474e-12	2.44153889022567e-12	-3.98769208558911e-13	9.23527363712179e-12	1	1
Sevir.4G108500	35	59	76	130	300	0.00154541333747505	0.00260501066896256	-0.0284004536828067	0.005739418667068	0.0382902963563123	0.998029989323596	1
Sevir.4G274600	35	57	73	129	294	0.0252292789157907	-0.00332597684440291	-0.113348210248544	0.0471859368940151	0.189089402902753	0.979331121532794	1
Sevir.4G301400	35	58	78	130	301	0.000385109638679468	-0.0110096801405227	0.000858158474210469	0.00143006378777549	0.0136830120411881	0.999576055182529	1
Sevir.4G150300	31	56	73	125	285	-0.124737318768905	0.00185297407214101	-0.00504278846691904	0.0437923604280873	0.175425441736052	0.981455435674799	1
Sevir.4G181900	29	32	33	104	198	1.59666381523416	-1.15429622603267	-6.4339393624267	4.13279587264686	13.3176952763404	0.0039975967222936	0.0503909657700927
Sevir.4G005700	16	55	73	128	272	-7.64417918770804	0.0651703021221119	0.107520119900999	1.01731316942055	8.83418277915169	0.0315787201252141	0.310504106293173
Sevir.4G083300	35	56	77	128	296	0.0140957027069005	-0.0577726344951356	0.00395224964859733	0.00266546379185458	0.078486050642488	0.994287783478553	1
Sevir.4G232200	35	59	78	130	302	4.11428712361247e-12	2.28067841472474e-12	2.44153889022567e-12	-3.98769208558911e-13	9.23527363712179e-12	1	1
Sevir.4G193200	31	5	74	88	198	2.82610283762191	-29.3284051699715	10.2196318255727	0.0899074259779254	42.464047259144	3.19807323050995e-09	1.09075163417153e-07
Sevir.4G030000	35	59	78	130	302	4.11428712361247e-12	2.28067841472474e-12	2.44153889022567e-12	-3.98769208558911e-13	9.23527363712179e-12	1	1
Sevir.4G177900	35	59	78	130	302	4.11428712361247e-12	2.28067841472474e-12	2.44153889022567e-12	-3.98769208558911e-13	9.23527363712179e-12	1	1
Sevir.4G043600	35	58	77	130	300	0.00154541333747505	-0.00633343174099108	-0.00301618765328275	0.005739418667068	0.0166344513988169	0.999432239354924	1
Sevir.4G299101	35	59	78	130	302	4.11428712361247e-12	2.28067841472474e-12	2.44153889022567e-12	-3.98769208558911e-13	9.23527363712179e-12	1	1
Sevir.4G163402	13	26	19	27	85	1.00662613403323	5.31424017813903	-0.397381982430031	-2.51320580150539	9.23145409610767	0.0263667216593302	0.265574993543878
Sevir.4G075400	34	57	78	129	298	-0.00833143390066109	-0.0255042375579008	0.0138676510091857	0.00406198069409571	0.0517653031618433	0.996915800116302	1
Sevir.4G128400	34	55	78	129	296	-0.00270505169728717	-0.138280731679778	0.0314127608133016	0.0196611940771639	0.192059738267531	0.978860833631077	1
Sevir.4G206800	35	58	78	130	301	0.000385109638679468	-0.0110096801405227	0.000858158474210469	0.00143006378777549	0.0136830120411881	0.999576055182529	1
Sevir.4G197400	35	59	78	129	301	0.000385109638679468	0.000649127577039091	0.000858158474210469	-0.00250351975694513	0.00439591544687416	0.999922585887767	1
Sevir.4G058300	34	59	78	130	301	-0.0224062634631129	0.000649127577039091	0.000858158474210469	0.00143006378777549	0.0253436133021379	0.998935067646811	1
Sevir.4G240000	32	58	78	129	297	-0.170215549583653	-9.25024342535161e-06	0.021741045457028	0.0103859536930655	0.202351798977171	0.977208746991346	1
Sevir.4G300901	35	59	78	130	302	4.11428712361247e-12	2.28067841472474e-12	2.44153889022567e-12	-3.98769208558911e-13	9.23527363712179e-12	1	1
Sevir.4G222800	35	59	78	130	302	4.11428712361247e-12	2.28067841472474e-12	2.44153889022567e-12	-3.98769208558911e-13	9.23527363712179e-12	1	1
Sevir.4G223101	16	29	58	79	182	-1.22960384097025	-1.20892455044271	2.57101119500842	0.00548659526963766	5.01502618169102	0.170700154294846	1
Sevir.4G025900	35	59	78	130	302	4.11428712361247e-12	2.28067841472474e-12	2.44153889022567e-12	-3.98769208558911e-13	9.23527363712179e-12	1	1
Sevir.4G073401	24	58	68	130	280	-2.200530167419	0.198840391151063	-0.257806052377319	0.744085948571858	3.40126255951923	0.333795618566978	1
Sevir.4G282200	32	54	75	126	287	-0.0478503770952779	-0.0763861536314189	0.0103094980045606	0.0488622178396205	0.183408246570878	0.980222258636962	1
Sevir.4G146200	35	59	78	130	302	4.11428712361247e-12	2.28067841472474e-12	2.44153889022567e-12	-3.98769208558911e-13	9.23527363712179e-12	1	1
Sevir.4G212900	35	59	78	130	302	4.11428712361247e-12	2.28067841472474e-12	2.44153889022567e-12	-3.98769208558911e-13	9.23527363712179e-12	1	1
Sevir.4G291201	35	59	77	130	301	0.000385109638679468	0.000649127577039091	-0.00707639334214224	0.00143006378777549	0.00954069434563628	0.999752858272342	1
Sevir.4G181300	30	52	61	125	268	-0.0361477770366075	-0.00244246778831612	-0.975811646533078	0.804822832544795	1.8192247239028	0.610760383195168	1
Sevir.4G065300	30	50	77	106	263	-0.00756286785479396	-0.0371065978544274	1.21183937336876	-0.459420572007774	1.71592941108576	0.633398149302115	1
Sevir.4G297200	35	58	77	127	297	0.00975579124997475	-9.25024342535161e-06	0.00110700065988156	-0.00562057072985132	0.016492612883133	0.999439461790108	1
Sevir.4G035100	24	53	63	90	230	-0.264571508162256	1.44800084067639	0.217687195471605	-0.819332498935163	2.74959204324541	0.431865324676906	1
Sevir.4G300800	35	59	78	130	302	4.11428712361247e-12	2.28067841472474e-12	2.44153889022567e-12	-3.98769208558911e-13	9.23527363712179e-12	1	1
Sevir.4G289200	35	59	78	130	302	4.11428712361247e-12	2.28067841472474e-12	2.44153889022567e-12	-3.98769208558911e-13	9.23527363712179e-12	1	1
Sevir.4G195701	33	56	71	126	286	-0.000640319501507308	0.000283411925035592	-0.111317725361097	0.0677196283915071	0.179961085179147	0.980757532859788	1
Sevir.4G199201	35	59	78	130	302	4.11428712361247e-12	2.28067841472474e-12	2.44153889022567e-12	-3.98769208558911e-13	9.23527363712179e-12	1	1
Sevir.4G097000	35	55	76	128	294	0.0252292789157907	-0.103405920330661	5.77813089864773e-05	0.0164691472190099	0.145162127774448	0.985914752935192	1
Sevir.4G260700	17	30	47	98	192	-1.23945007200833	-1.50357518519196	-0.13520970511419	2.85124835392738	5.72948331624186	0.125539374056693	0.955875602582678
Sevir.4G148000	35	59	78	130	302	4.11428712361247e-12	2.28067841472474e-12	2.44153889022567e-12	-3.98769208558911e-13	9.23527363712179e-12	1	1
Sevir.4G101600	35	59	78	130	302	4.11428712361247e-12	2.28067841472474e-12	2.44153889022567e-12	-3.98769208558911e-13	9.23527363712179e-12	1	1
Sevir.4G061100	35	59	77	130	301	0.000385109638679468	0.000649127577039091	-0.00707639334214224	0.00143006378777549	0.00954069434563628	0.999752858272342	1
Sevir.4G038700	35	59	78	129	301	0.000385109638679468	0.000649127577039091	0.000858158474210469	-0.00250351975694513	0.00439591544687416	0.999922585887767	1
Sevir.4G199800	35	59	78	129	301	0.000385109638679468	0.000649127577039091	0.000858158474210469	-0.00250351975694513	0.00439591544687416	0.999922585887767	1
Sevir.4G168001	32	59	78	130	299	-0.203008917144965	0.00588076053742064	0.00777453411617841	0.0129569538465564	0.229621165645121	0.972671446320101	1
Sevir.4G139500	35	59	78	130	302	4.11428712361247e-12	2.28067841472474e-12	2.44153889022567e-12	-3.98769208558911e-13	9.23527363712179e-12	1	1
Sevir.4G207700	35	58	78	130	301	0.000385109638679468	-0.0110096801405227	0.000858158474210469	0.00143006378777549	0.0136830120411881	0.999576055182529	1
Sevir.4G218000	35	59	78	129	301	0.000385109638679468	0.000649127577039091	0.000858158474210469	-0.00250351975694513	0.00439591544687416	0.999922585887767	1
Sevir.4G023500	35	59	78	130	302	4.11428712361247e-12	2.28067841472474e-12	2.44153889022567e-12	-3.98769208558911e-13	9.23527363712179e-12	1	1
Sevir.4G278000	35	59	78	130	302	4.11428712361247e-12	2.28067841472474e-12	2.44153889022567e-12	-3.98769208558911e-13	9.23527363712179e-12	1	1
Sevir.4G159601	34	58	76	130	298	-0.00833143390066109	-0.00082028967213868	-0.0121460688081948	0.0231119463091293	0.0444097386901239	0.997543835734655	1
Sevir.4G044400	35	58	77	128	298	0.00622281879611586	-0.00082028967213868	1.42573690766153e-05	-0.000603134504660817	0.00766050034199197	0.999822087420765	1
Sevir.4G075800	35	58	78	130	301	0.000385109638679468	-0.0110096801405227	0.000858158474210469	0.00143006378777549	0.0136830120411881	0.999576055182529	1
Sevir.4G023200	35	55	76	128	294	0.0252292789157907	-0.103405920330661	5.77813089864773e-05	0.0164691472190099	0.145162127774448	0.985914752935192	1
Sevir.4G293501	31	56	74	128	289	-0.185615085983177	-0.00375190591889328	-0.00552823239925802	0.103946488866398	0.298841713167726	0.960246175427112	1
Sevir.4G048300	35	59	78	130	302	4.11428712361247e-12	2.28067841472474e-12	2.44153889022567e-12	-3.98769208558911e-13	9.23527363712179e-12	1	1
Sevir.4G193802	29	12	76	100	217	0.589694126342688	-21.7907359653507	7.10391053919282	0.464831357336788	29.949171988223	1.41445256333502e-06	3.31471070057304e-05
Sevir.4G159100	35	59	75	126	295	0.0192507593262458	0.0324508752565722	-0.0186496933129119	-0.00766772244058005	0.0780190503363099	0.994337900352168	1
Sevir.4G062001	24	39	58	101	222	-0.116120463411346	-0.44048824603193	0.00764924996185557	0.309344334321347	0.873602293726479	0.831793052107463	1
Sevir.4G087000	35	56	76	130	297	0.00975579124997475	-0.0705443448167008	-0.00654565321495639	0.0362340673404727	0.123079856622105	0.988930706537328	1
Sevir.4G129800	34	57	74	127	292	0.000746600350674713	-3.76533981317295e-05	-0.0266314639157039	0.0135411215985132	0.0409568392630235	0.997822398000024	1
Sevir.4G029000	35	59	78	130	302	4.11428712361247e-12	2.28067841472474e-12	2.44153889022567e-12	-3.98769208558911e-13	9.23527363712179e-12	1	1
Sevir.4G267100	24	24	50	26	124	6.4519757328816	-0.00209275745474676	10.0868786904205	-14.0420018276129	30.5829490083698	1.04049123194822e-06	2.49776405015199e-05
Sevir.4G082500	35	58	78	130	301	0.000385109638679468	-0.0110096801405227	0.000858158474210469	0.00143006378777549	0.0136830120411881	0.999576055182529	1
Sevir.4G105700	7	11	54	16	88	-1.00321910181875	-2.23018657698964	43.0256982959427	-12.6388383837504	58.8979423585015	1.01078525070888e-12	5.67146843628855e-11
Sevir.4G194200	11	15	55	18	99	-0.0195413618152987	-0.974340059487013	33.8743961357039	-14.2186931817192	49.0869707387254	1.2500132163142e-10	5.20192339929682e-09
Sevir.4G254600	35	59	78	129	301	0.000385109638679468	0.000649127577039091	0.000858158474210469	-0.00250351975694513	0.00439591544687416	0.999922585887767	1
Sevir.4G147604	35	58	78	130	301	0.000385109638679468	-0.0110096801405227	0.000858158474210469	0.00143006378777549	0.0136830120411881	0.999576055182529	1
Sevir.4G262700	35	59	78	130	302	4.11428712361247e-12	2.28067841472474e-12	2.44153889022567e-12	-3.98769208558911e-13	9.23527363712179e-12	1	1
Sevir.4G146800	35	58	76	129	298	0.00622281879611586	-0.00082028967213868	-0.0121460688081948	0.00406198069409571	0.023251157970545	0.999063606597304	1
Sevir.4G051600	35	58	78	129	300	0.00154541333747505	-0.00633343174099108	0.00344389200245784	-0.000149786156134936	0.0114725232370589	0.999674303583856	1
Sevir.4G296400	34	59	78	130	301	-0.0224062634631129	0.000649127577039091	0.000858158474210469	0.00143006378777549	0.0253436133021379	0.998935067646811	1
Sevir.4G021600	34	58	76	127	295	-0.00104183492337972	0.00234418482134691	-0.000484029168956065	1.38002293498933e-06	0.00387142893661768	0.999936008631459	1
Sevir.4G094400	35	59	78	128	300	0.00154541333747505	0.00260501066896256	0.00344389200245784	-0.0100473322746299	0.0176416482835254	0.999380087771216	1
Sevir.4G085300	35	59	78	130	302	4.11428712361247e-12	2.28067841472474e-12	2.44153889022567e-12	-3.98769208558911e-13	9.23527363712179e-12	1	1
Sevir.4G005601	2	10	11	9	32	-0.787179798367474	2.24742025679464	0.905126149168357	-1.65512333586096	5.59484954019144	0.13307435339988	1
Sevir.4G214100	34	55	73	126	288	0.0116108586888786	-0.0284359520042167	-0.0257543354620553	0.0331250920832331	0.0989262382383837	0.991965967275514	1
Sevir.4G206600	35	59	78	130	302	4.11428712361247e-12	2.28067841472474e-12	2.44153889022567e-12	-3.98769208558911e-13	9.23527363712179e-12	1	1
Sevir.4G126800	35	59	78	130	302	4.11428712361247e-12	2.28067841472474e-12	2.44153889022567e-12	-3.98769208558911e-13	9.23527363712179e-12	1	1
Sevir.4G244903	3	11	16	25	55	-1.78611853604469	0.00605016318342874	0.226743909855325	0.0740979365250943	2.09301054560854	0.553328071285558	1
Sevir.4G118904	16	46	5	114	181	-1.18076451412479	3.20099189587176	-37.2831144918239	16.7133923746246	58.378263276445	1.30510004964938e-12	7.2044897999395e-11
Sevir.4G073001	26	48	39	109	222	0.0028656827535942	0.494087764403399	-5.8647699202711	1.88938494069914	8.25110830812724	0.041097349042257	0.388151732436714
Sevir.4G107202	35	59	78	130	302	4.11428712361247e-12	2.28067841472474e-12	2.44153889022567e-12	-3.98769208558911e-13	9.23527363712179e-12	1	1
Sevir.4G115600	30	59	76	127	292	-0.435969055636339	0.0669063424681124	0.00450361131795219	0.0135411215985132	0.520920131020916	0.914271890287838	1
Sevir.4G120000	31	59	78	130	298	-0.362116650500463	0.0104896644318415	0.0138676510091857	0.0231119463091293	0.409585912250619	0.938255228211724	1
Sevir.4G018900	26	57	37	125	245	-0.2018515737604	1.74373041221329	-10.9127798765953	3.61898980702859	16.4773516695976	0.000905034772192233	0.0132013443365216
Sevir.4G142700	35	59	78	130	302	4.11428712361247e-12	2.28067841472474e-12	2.44153889022567e-12	-3.98769208558911e-13	9.23527363712179e-12	1	1
Sevir.4G052800	35	59	78	130	302	4.11428712361247e-12	2.28067841472474e-12	2.44153889022567e-12	-3.98769208558911e-13	9.23527363712179e-12	1	1
Sevir.4G292700	22	53	36	120	231	-0.85043176311194	1.3727406474267	-9.38452266545062	4.25226839465195	15.8599634706412	0.00121146341085112	0.0171913705293854
Sevir.4G057800	35	59	78	130	302	4.11428712361247e-12	2.28067841472474e-12	2.44153889022567e-12	-3.98769208558911e-13	9.23527363712179e-12	1	1
Sevir.4G176300	35	59	78	130	302	4.11428712361247e-12	2.28067841472474e-12	2.44153889022567e-12	-3.98769208558911e-13	9.23527363712179e-12	1	1
Sevir.4G033400	35	59	78	129	301	0.000385109638679468	0.000649127577039091	0.000858158474210469	-0.00250351975694513	0.00439591544687416	0.999922585887767	1
Sevir.4G211401	35	59	78	130	302	4.11428712361247e-12	2.28067841472474e-12	2.44153889022567e-12	-3.98769208558911e-13	9.23527363712179e-12	1	1
Sevir.4G190701	35	59	78	130	302	4.11428712361247e-12	2.28067841472474e-12	2.44153889022567e-12	-3.98769208558911e-13	9.23527363712179e-12	1	1
Sevir.4G281101	35	59	78	130	302	4.11428712361247e-12	2.28067841472474e-12	2.44153889022567e-12	-3.98769208558911e-13	9.23527363712179e-12	1	1
Sevir.4G283800	35	59	78	130	302	4.11428712361247e-12	2.28067841472474e-12	2.44153889022567e-12	-3.98769208558911e-13	9.23527363712179e-12	1	1
Sevir.4G117700	35	59	78	130	302	4.11428712361247e-12	2.28067841472474e-12	2.44153889022567e-12	-3.98769208558911e-13	9.23527363712179e-12	1	1
Sevir.4G211001	35	59	78	130	302	4.11428712361247e-12	2.28067841472474e-12	2.44153889022567e-12	-3.98769208558911e-13	9.23527363712179e-12	1	1
Sevir.4G123100	33	59	72	130	294	-0.0337799026443236	0.0425288925193497	-0.203789177130504	0.0937059700684367	0.373803942362614	0.945599204270823	1
Sevir.4G216800	35	59	78	130	302	4.11428712361247e-12	2.28067841472474e-12	2.44153889022567e-12	-3.98769208558911e-13	9.23527363712179e-12	1	1
Sevir.4G057601	30	42	72	109	253	0.0157153922759321	-1.11603552823494	0.677909365123982	7.89202972684754e-05	1.80973920593212	0.612817872219909	1
Sevir.4G096203	35	59	78	130	302	4.11428712361247e-12	2.28067841472474e-12	2.44153889022567e-12	-3.98769208558911e-13	9.23527363712179e-12	1	1
Sevir.4G213100	35	58	78	130	301	0.000385109638679468	-0.0110096801405227	0.000858158474210469	0.00143006378777549	0.0136830120411881	0.999576055182529	1
Sevir.4G297100	35	57	78	130	300	0.00154541333747505	-0.0441861533075148	0.00344389200245784	0.005739418667068	0.0549148773145157	0.996633254411579	1
Sevir.4G050300	33	57	71	130	291	-0.0155921696818937	0.000390605471664848	-0.230134666506095	0.178989474914503	0.425106916574157	0.935008527798771	1
Sevir.4G236301	35	59	78	129	301	0.000385109638679468	0.000649127577039091	0.000858158474210469	-0.00250351975694513	0.00439591544687416	0.999922585887767	1
Sevir.4G279800	35	59	78	130	302	4.11428712361247e-12	2.28067841472474e-12	2.44153889022567e-12	-3.98769208558911e-13	9.23527363712179e-12	1	1
Sevir.4G270200	35	58	75	129	297	0.00975579124997475	-9.25024342535161e-06	-0.0380570031222525	0.0103859536930655	0.0582079983087181	0.996329530635955	1
Sevir.4G233200	12	58	77	129	276	-12.4886088975338	0.308642495370643	0.458218847449221	0.874333802343624	14.1298040426973	0.00273368718784085	0.0357795930655879
Sevir.4G293100	35	59	78	129	301	0.000385109638679468	0.000649127577039091	0.000858158474210469	-0.00250351975694513	0.00439591544687416	0.999922585887767	1
Sevir.4G103400	14	14	43	66	137	-0.222007779855466	-6.0879204696216	1.63920907614728	0.837181203418186	8.78631852904253	0.0322710318925628	0.316095682943061
Sevir.4G027800	35	59	78	130	302	4.11428712361247e-12	2.28067841472474e-12	2.44153889022567e-12	-3.98769208558911e-13	9.23527363712179e-12	1	1
Sevir.4G122300	34	57	77	129	297	-0.00513749933467013	-0.0180423023308231	0.00110700065988156	0.0103859536930655	0.0346727560184402	0.998300628330818	1
Sevir.4G264901	35	59	78	130	302	4.11428712361247e-12	2.28067841472474e-12	2.44153889022567e-12	-3.98769208558911e-13	9.23527363712179e-12	1	1
Sevir.4G269200	35	59	78	129	301	0.000385109638679468	0.000649127577039091	0.000858158474210469	-0.00250351975694513	0.00439591544687416	0.999922585887767	1
Sevir.4G070100	25	59	78	130	292	-2.30974317752524	0.0669063424681124	0.0884523493175938	0.147418547945618	2.61252041725656	0.455298782846254	1
Sevir.4G292900	34	56	73	127	290	0.00454272862895526	-0.00758680210537984	-0.0482301110795583	0.0375668176095372	0.0979264594234305	0.992085090411805	1
Sevir.4G063300	35	58	75	130	298	0.00622281879611586	-0.00082028967213868	-0.0502630853265401	0.0231119463091293	0.080418140103924	0.994078981750638	1
Sevir.4G304800	19	37	45	81	182	-0.207627525743209	0.05862015024504	-0.0856581699441277	0.0900172228111027	0.44192306874348	0.931452290437896	1
Sevir.4G235600	35	59	78	130	302	4.11428712361247e-12	2.28067841472474e-12	2.44153889022567e-12	-3.98769208558911e-13	9.23527363712179e-12	1	1
Sevir.4G019000	35	58	78	129	300	0.00154541333747505	-0.00633343174099108	0.00344389200245784	-0.000149786156134936	0.0114725232370589	0.999674303583856	1
Sevir.4G304902	35	59	78	130	302	4.11428712361247e-12	2.28067841472474e-12	2.44153889022567e-12	-3.98769208558911e-13	9.23527363712179e-12	1	1
Sevir.4G223104	35	59	78	130	302	4.11428712361247e-12	2.28067841472474e-12	2.44153889022567e-12	-3.98769208558911e-13	9.23527363712179e-12	1	1
Sevir.4G024101	24	53	72	116	265	-1.46684904482007	0.0291507862474292	0.184783920665539	0.0325571910852338	1.71334094281827	0.633971883137171	1
Sevir.4G226800	33	46	56	112	247	0.668399001528062	-0.105374310740035	-0.952386514332086	0.302951747092426	2.02911157369261	0.566386527612901	1
Sevir.4G187800	35	59	78	130	302	4.11428712361247e-12	2.28067841472474e-12	2.44153889022567e-12	-3.98769208558911e-13	9.23527363712179e-12	1	1
Sevir.4G215000	35	59	77	130	301	0.000385109638679468	0.000649127577039091	-0.00707639334214224	0.00143006378777549	0.00954069434563628	0.999752858272342	1
Sevir.4G297600	35	59	76	129	299	0.00348868896736635	0.00588076053742064	-0.0194366361365954	0.000659663701807563	0.02946574934319	0.9986666037431	1
Sevir.4G267200	35	58	78	129	300	0.00154541333747505	-0.00633343174099108	0.00344389200245784	-0.000149786156134936	0.0114725232370589	0.999674303583856	1
Sevir.4G199601	16	37	38	70	161	-0.378903211531591	0.978015743755263	-0.308692013206277	0.00697682130199199	1.67258778979512	0.643045254032618	1
Sevir.4G105000	35	58	75	130	298	0.00622281879611586	-0.00082028967213868	-0.0502630853265401	0.0231119463091293	0.080418140103924	0.994078981750638	1
Sevir.4G152500	21	38	56	87	202	-0.248218220992313	-0.0542787322161814	0.280843854158539	2.47095106073876e-05	0.583365516877642	0.900229674132635	1
Sevir.4G142000	35	59	78	130	302	4.11428712361247e-12	2.28067841472474e-12	2.44153889022567e-12	-3.98769208558911e-13	9.23527363712179e-12	1	1
Sevir.4G213800	35	59	78	129	301	0.000385109638679468	0.000649127577039091	0.000858158474210469	-0.00250351975694513	0.00439591544687416	0.999922585887767	1
Sevir.4G224500	35	59	78	130	302	4.11428712361247e-12	2.28067841472474e-12	2.44153889022567e-12	-3.98769208558911e-13	9.23527363712179e-12	1	1
Sevir.4G214900	35	57	78	129	299	0.00348868896736635	-0.0342230441212523	0.00777453411617841	0.000659663701807563	0.0461459309066047	0.997399753147507	1
Sevir.4G014301	35	59	72	54	220	3.54215101818747	5.97104901454859	4.05476457489258	-17.4933189659629	31.0612835735915	8.25162521244788e-07	2.02062264045545e-05
Sevir.4G211700	35	59	78	130	302	4.11428712361247e-12	2.28067841472474e-12	2.44153889022567e-12	-3.98769208558911e-13	9.23527363712179e-12	1	1
Sevir.4G124701	32	53	61	117	263	0.0757880540925659	0.0510279967892348	-0.706422683539412	0.126749000517481	0.959987734938694	0.810932435652658	1
Sevir.4G015100	35	58	77	128	298	0.00622281879611586	-0.00082028967213868	1.42573690766153e-05	-0.000603134504660817	0.00766050034199197	0.999822087420765	1
Sevir.4G118400	4	13	9	9	35	-0.000781148315332476	5.55349035815584	-0.000174645748378538	-2.44248943850145	7.996935590721	0.0460750802631341	0.427364514162562
Sevir.4G064400	35	59	78	130	302	4.11428712361247e-12	2.28067841472474e-12	2.44153889022567e-12	-3.98769208558911e-13	9.23527363712179e-12	1	1
Sevir.4G162501	34	57	77	129	297	-0.00513749933467013	-0.0180423023308231	0.00110700065988156	0.0103859536930655	0.0346727560184402	0.998300628330818	1
Sevir.4G299900	35	59	78	130	302	4.11428712361247e-12	2.28067841472474e-12	2.44153889022567e-12	-3.98769208558911e-13	9.23527363712179e-12	1	1
Sevir.4G281701	32	59	74	130	295	-0.140120414326592	0.0324508752565722	-0.0630648188589345	0.0715003918648151	0.307136500306914	0.958680757020014	1
Sevir.4G040600	35	59	78	130	302	4.11428712361247e-12	2.28067841472474e-12	2.44153889022567e-12	-3.98769208558911e-13	9.23527363712179e-12	1	1
Sevir.4G164200	35	59	78	129	301	0.000385109638679468	0.000649127577039091	0.000858158474210469	-0.00250351975694513	0.00439591544687416	0.999922585887767	1
Sevir.4G164300	35	59	75	129	298	0.00622281879611586	0.0104896644318415	-0.0502630853265401	0.00406198069409571	0.0710375492485932	0.995070371383982	1
Sevir.4G273701	21	54	64	124	263	-2.94856802524885	0.133518578297404	-0.227043724610973	1.02800585290063	4.33713618105786	0.227285585778839	1
Sevir.4G220800	34	59	78	129	300	-0.0169733043413234	0.00260501066896256	0.00344389200245784	-0.000149786156134936	0.0231719931688787	0.999068362731716	1
Sevir.4G017100	35	59	78	128	300	0.00154541333747505	0.00260501066896256	0.00344389200245784	-0.0100473322746299	0.0176416482835254	0.999380087771216	1
Sevir.4G285200	34	57	75	128	294	-0.00015569830747286	-0.00332597684440291	-0.0114825123377857	0.0164691472190099	0.0314333347086714	0.998531706842473	1
Sevir.4G157500	35	59	78	130	302	4.11428712361247e-12	2.28067841472474e-12	2.44153889022567e-12	-3.98769208558911e-13	9.23527363712179e-12	1	1
Sevir.4G008800	35	58	77	128	298	0.00622281879611586	-0.00082028967213868	1.42573690766153e-05	-0.000603134504660817	0.00766050034199197	0.999822087420765	1
Sevir.4G257300	35	59	78	129	301	0.000385109638679468	0.000649127577039091	0.000858158474210469	-0.00250351975694513	0.00439591544687416	0.999922585887767	1
Sevir.4G172200	35	59	78	130	302	4.11428712361247e-12	2.28067841472474e-12	2.44153889022567e-12	-3.98769208558911e-13	9.23527363712179e-12	1	1
Sevir.4G268700	35	59	76	129	299	0.00348868896736635	0.00588076053742064	-0.0194366361365954	0.000659663701807563	0.02946574934319	0.9986666037431	1
Sevir.4G196102	35	59	78	130	302	4.11428712361247e-12	2.28067841472474e-12	2.44153889022567e-12	-3.98769208558911e-13	9.23527363712179e-12	1	1
Sevir.4G152000	27	58	78	105	268	-0.530602179399652	0.608060934038423	1.11406873880872	-0.931116659763606	3.1838485120104	0.364138655741792	1
Sevir.4G205700	35	59	78	130	302	4.11428712361247e-12	2.28067841472474e-12	2.44153889022567e-12	-3.98769208558911e-13	9.23527363712179e-12	1	1
Sevir.4G000400	5	6	28	13	52	-0.17484107064413	-1.70261575904374	15.8052249795194	-3.93410678184618	21.6167885910534	7.83721559282707e-05	0.00140134338704832
Sevir.4G074301	35	56	78	129	298	0.00622281879611586	-0.084541508089128	0.0138676510091857	0.00406198069409571	0.108693958588525	0.990774085849972	1
Sevir.4G300400	35	59	78	130	302	4.11428712361247e-12	2.28067841472474e-12	2.44153889022567e-12	-3.98769208558911e-13	9.23527363712179e-12	1	1
Sevir.4G116100	35	56	77	127	295	0.0192507593262458	-0.046238839357831	0.00856782642706708	1.38002293498933e-06	0.0740588051340789	0.99475729648607	1
Sevir.4G101000	34	49	68	114	265	0.352030721895838	-0.148368936197963	-0.00287632892697798	-4.65290832120407e-05	0.503322516103991	0.91816086537032	1
Sevir.4G279401	35	59	78	130	302	4.11428712361247e-12	2.28067841472474e-12	2.44153889022567e-12	-3.98769208558911e-13	9.23527363712179e-12	1	1
Sevir.4G178500	35	59	78	130	302	4.11428712361247e-12	2.28067841472474e-12	2.44153889022567e-12	-3.98769208558911e-13	9.23527363712179e-12	1	1
Sevir.4G237100	35	59	78	130	302	4.11428712361247e-12	2.28067841472474e-12	2.44153889022567e-12	-3.98769208558911e-13	9.23527363712179e-12	1	1
Sevir.4G257400	34	51	72	124	281	0.0631250010761458	-0.276684818958424	-0.00457373870593568	0.076388293640096	0.420771852380601	0.935918868059839	1
Sevir.4G065800	33	58	74	125	290	-0.0110445081980382	0.0319008604217151	-0.0108299278047778	0.000219561110361483	0.0539948575348926	0.996716603226711	1
Sevir.4G085700	35	58	77	130	300	0.00154541333747505	-0.00633343174099108	-0.00301618765328275	0.005739418667068	0.0166344513988169	0.999432239354924	1
Sevir.4G151600	35	59	78	130	302	4.11428712361247e-12	2.28067841472474e-12	2.44153889022567e-12	-3.98769208558911e-13	9.23527363712179e-12	1	1
Sevir.4G264100	29	58	77	128	292	-0.692524230877956	0.015942391514717	0.0332184064930988	0.0422554454876335	0.783940474373406	0.853304277403857	1
Sevir.4G080200	35	58	77	128	298	0.00622281879611586	-0.00082028967213868	1.42573690766153e-05	-0.000603134504660817	0.00766050034199197	0.999822087420765	1
Sevir.4G291600	35	59	78	130	302	4.11428712361247e-12	2.28067841472474e-12	2.44153889022567e-12	-3.98769208558911e-13	9.23527363712179e-12	1	1
Sevir.4G045400	35	59	78	130	302	4.11428712361247e-12	2.28067841472474e-12	2.44153889022567e-12	-3.98769208558911e-13	9.23527363712179e-12	1	1
Sevir.4G284800	34	56	77	130	297	-0.00513749933467013	-0.0705443448167008	0.00110700065988156	0.0362340673404727	0.113022912151725	0.990230088958079	1
Sevir.4G145000	35	58	77	128	298	0.00622281879611586	-0.00082028967213868	1.42573690766153e-05	-0.000603134504660817	0.00766050034199197	0.999822087420765	1
Sevir.4G080900	34	56	78	129	297	-0.00513749933467013	-0.0705443448167008	0.021741045457028	0.0103859536930655	0.107808843301464	0.990884143392893	1
Sevir.4G289700	27	7	64	15	113	14.7617806555673	-10.2957440569428	41.5294483148025	-23.2679821871079	89.8549552144206	2.35348013491863e-19	3.44468801004605e-17
Sevir.4G187400	35	59	78	130	302	4.11428712361247e-12	2.28067841472474e-12	2.44153889022567e-12	-3.98769208558911e-13	9.23527363712179e-12	1	1
Sevir.4G292500	35	59	77	129	300	0.00154541333747505	0.00260501066896256	-0.00301618765328275	-0.000149786156134936	0.0073163978158553	0.999833922143162	1
Sevir.4G256100	35	51	78	108	272	0.383475441181039	-0.0861059217916077	0.854599698532122	-0.705098207526934	2.0292792690317	0.566351976757214	1
Sevir.4G298600	35	59	78	130	302	4.11428712361247e-12	2.28067841472474e-12	2.44153889022567e-12	-3.98769208558911e-13	9.23527363712179e-12	1	1
Sevir.4G029800	34	59	78	130	301	-0.0224062634631129	0.000649127577039091	0.000858158474210469	0.00143006378777549	0.0253436133021379	0.998935067646811	1
Sevir.4G153600	35	59	78	130	302	4.11428712361247e-12	2.28067841472474e-12	2.44153889022567e-12	-3.98769208558911e-13	9.23527363712179e-12	1	1
Sevir.4G069300	35	59	78	130	302	4.11428712361247e-12	2.28067841472474e-12	2.44153889022567e-12	-3.98769208558911e-13	9.23527363712179e-12	1	1
Sevir.4G138900	35	59	78	130	302	4.11428712361247e-12	2.28067841472474e-12	2.44153889022567e-12	-3.98769208558911e-13	9.23527363712179e-12	1	1
Sevir.4G040901	34	49	73	121	277	0.112139773654863	-0.483633663871696	0.0296709643071183	0.0260249509690392	0.651469352802717	0.884555000824636	1
Sevir.4G243701	30	14	75	36	155	8.064969666102	-8.7540602550849	30.5418152227568	-14.1457775197472	61.5066226636909	2.80094043715459e-13	1.71429601809505e-11
Sevir.4G074700	31	53	68	114	266	0.000961841538112798	0.0205389043442434	-0.0071725498708615	-0.00221241280846314	0.0308857085616808	0.998569675211789	1
Sevir.4G001100	35	59	78	130	302	4.11428712361247e-12	2.28067841472474e-12	2.44153889022567e-12	-3.98769208558911e-13	9.23527363712179e-12	1	1
Sevir.4G132600	35	59	78	130	302	4.11428712361247e-12	2.28067841472474e-12	2.44153889022567e-12	-3.98769208558911e-13	9.23527363712179e-12	1	1
Sevir.4G085200	35	59	78	130	302	4.11428712361247e-12	2.28067841472474e-12	2.44153889022567e-12	-3.98769208558911e-13	9.23527363712179e-12	1	1
Sevir.4G259900	35	59	78	130	302	4.11428712361247e-12	2.28067841472474e-12	2.44153889022567e-12	-3.98769208558911e-13	9.23527363712179e-12	1	1
Sevir.4G221900	35	59	78	125	297	0.00975579124997475	0.0164451885545077	0.021741045457028	-0.0634296468754374	0.111371672136948	0.990438704633408	1
Sevir.4G207800	35	59	78	130	302	4.11428712361247e-12	2.28067841472474e-12	2.44153889022567e-12	-3.98769208558911e-13	9.23527363712179e-12	1	1
Sevir.4G020500	35	59	78	130	302	4.11428712361247e-12	2.28067841472474e-12	2.44153889022567e-12	-3.98769208558911e-13	9.23527363712179e-12	1	1
Sevir.4G095000	35	59	78	130	302	4.11428712361247e-12	2.28067841472474e-12	2.44153889022567e-12	-3.98769208558911e-13	9.23527363712179e-12	1	1
Sevir.4G222500	35	59	78	130	302	4.11428712361247e-12	2.28067841472474e-12	2.44153889022567e-12	-3.98769208558911e-13	9.23527363712179e-12	1	1
Sevir.4G188701	3	0	17	0	20	0.200738474122906	-3.907284	27.1130077958301	-8.609272	39.8303022699531	1.15751451575857e-08	3.66268949792477e-07
Sevir.4G080600	35	57	78	130	300	0.00154541333747505	-0.0441861533075148	0.00344389200245784	0.005739418667068	0.0549148773145157	0.996633254411579	1
Sevir.4G128600	33	55	71	115	274	0.0488155159760259	0.0403796663401991	0.000759260778371024	-0.0736344515616966	0.163588894656293	0.983241479888621	1
Sevir.4G222200	34	59	76	129	298	-0.00833143390066109	0.0104896644318415	-0.0121460688081948	0.00406198069409571	0.0350291478347931	0.998274544173084	1
Sevir.4G285505	16	17	38	38	109	0.89772162437235	-0.866151253544665	3.44472376262578	-1.69597176820291	6.9045684087457	0.0750025118853203	0.630183480213415
Sevir.4G149500	35	58	76	129	298	0.00622281879611586	-0.00082028967213868	-0.0121460688081948	0.00406198069409571	0.023251157970545	0.999063606597304	1
Sevir.4G214400	35	59	77	128	299	0.00348868896736635	0.00588076053742064	-0.000656436106972683	-0.0039013487705317	0.0139272343822914	0.999564686336092	1
Sevir.4G272701	35	59	78	130	302	4.11428712361247e-12	2.28067841472474e-12	2.44153889022567e-12	-3.98769208558911e-13	9.23527363712179e-12	1	1
Sevir.4G264700	26	44	58	115	243	-0.166012722515629	-0.254146129223938	-0.361250123421943	1.03348033962101	1.81488931478252	0.611700226555962	1
Sevir.4G301500	34	59	78	130	301	-0.0224062634631129	0.000649127577039091	0.000858158474210469	0.00143006378777549	0.0253436133021379	0.998935067646811	1
Sevir.4G033401	35	58	74	124	291	0.0481905085953354	0.0232228512793724	-0.0178702926576823	-0.0127728608689587	0.102056513401349	0.991589497318401	1
Sevir.4G205300	30	57	77	127	291	-0.411466536927184	0.000390605471664848	0.0450984274776111	0.0240334319820131	0.480989001858473	0.923047748146963	1
Sevir.4G196700	35	57	74	126	292	0.0396905479494606	-3.76533981317295e-05	-0.0266314639157039	0.000738282602640836	0.067097947865937	0.995469382910252	1
Sevir.4G138700	34	59	76	129	298	-0.00833143390066109	0.0104896644318415	-0.0121460688081948	0.00406198069409571	0.0350291478347931	0.998274544173084	1
Sevir.4G180601	34	59	77	129	299	-0.0122792150581839	0.00588076053742064	-0.000656436106972683	0.000659663701807563	0.0194760754043847	0.999281321116342	1
Sevir.4G067200	35	58	78	130	301	0.000385109638679468	-0.0110096801405227	0.000858158474210469	0.00143006378777549	0.0136830120411881	0.999576055182529	1
Sevir.4G252700	35	59	78	129	301	0.000385109638679468	0.000649127577039091	0.000858158474210469	-0.00250351975694513	0.00439591544687416	0.999922585887767	1
Sevir.4G178400	35	59	78	130	302	4.11428712361247e-12	2.28067841472474e-12	2.44153889022567e-12	-3.98769208558911e-13	9.23527363712179e-12	1	1
Sevir.4G160400	35	58	78	128	299	0.00348868896736635	-0.00293268803443921	0.00777453411617841	-0.0039013487705317	0.0180972598885157	0.999356006625922	1
Sevir.4G263200	35	59	78	130	302	4.11428712361247e-12	2.28067841472474e-12	2.44153889022567e-12	-3.98769208558911e-13	9.23527363712179e-12	1	1
Sevir.4G086900	35	59	78	130	302	4.11428712361247e-12	2.28067841472474e-12	2.44153889022567e-12	-3.98769208558911e-13	9.23527363712179e-12	1	1
Sevir.4G084001	35	59	78	130	302	4.11428712361247e-12	2.28067841472474e-12	2.44153889022567e-12	-3.98769208558911e-13	9.23527363712179e-12	1	1
Sevir.4G160800	35	59	78	130	302	4.11428712361247e-12	2.28067841472474e-12	2.44153889022567e-12	-3.98769208558911e-13	9.23527363712179e-12	1	1
Sevir.4G019900	18	7	64	85	174	-0.232556582577539	-21.4348283208882	8.08334687513038	1.36175743242905	31.1124892110251	8.04927860281099e-07	1.97484887100001e-05
Sevir.4G170800	35	59	78	130	302	4.11428712361247e-12	2.28067841472474e-12	2.44153889022567e-12	-3.98769208558911e-13	9.23527363712179e-12	1	1
Sevir.4G293000	35	56	74	130	295	0.0192507593262458	-0.046238839357831	-0.0630648188589345	0.0715003918648151	0.200054809407826	0.977580449162404	1
Sevir.4G245600	35	59	78	130	302	4.11428712361247e-12	2.28067841472474e-12	2.44153889022567e-12	-3.98769208558911e-13	9.23527363712179e-12	1	1
Sevir.4G133301	35	58	77	130	300	0.00154541333747505	-0.00633343174099108	-0.00301618765328275	0.005739418667068	0.0166344513988169	0.999432239354924	1
Sevir.4G188000	35	59	78	130	302	4.11428712361247e-12	2.28067841472474e-12	2.44153889022567e-12	-3.98769208558911e-13	9.23527363712179e-12	1	1
Sevir.4G278600	35	59	77	130	301	0.000385109638679468	0.000649127577039091	-0.00707639334214224	0.00143006378777549	0.00954069434563628	0.999752858272342	1
Sevir.4G082900	34	58	78	127	297	-0.00513749933467013	-9.25024342535161e-06	0.021741045457028	-0.00562057072985132	0.0325083657649748	0.998456239275219	1
Sevir.4G203300	35	59	78	130	302	4.11428712361247e-12	2.28067841472474e-12	2.44153889022567e-12	-3.98769208558911e-13	9.23527363712179e-12	1	1
Sevir.4G267800	35	59	78	130	302	4.11428712361247e-12	2.28067841472474e-12	2.44153889022567e-12	-3.98769208558911e-13	9.23527363712179e-12	1	1
Sevir.4G208000	35	56	75	128	294	0.0252292789157907	-0.0359555911923814	-0.0114825123377857	0.0164691472190099	0.0891365296649678	0.993108423936034	1
Sevir.4G166300	35	55	75	129	294	0.0252292789157907	-0.103405920330661	-0.0114825123377857	0.0471859368940151	0.187303648478253	0.979612422158999	1
Sevir.4G138200	35	59	78	130	302	4.11428712361247e-12	2.28067841472474e-12	2.44153889022567e-12	-3.98769208558911e-13	9.23527363712179e-12	1	1
Sevir.4G295300	35	59	78	130	302	4.11428712361247e-12	2.28067841472474e-12	2.44153889022567e-12	-3.98769208558911e-13	9.23527363712179e-12	1	1
Sevir.4G094200	34	59	77	127	297	-0.00513749933467013	0.0164451885545077	0.00110700065988156	-0.00562057072985132	0.0283102592789107	0.998743828126676	1
Sevir.4G163200	32	54	74	117	277	-0.000328152441677839	-0.00024815195746317	0.0843783536584309	-0.0420209499498107	0.126975608007383	0.988414468943933	1
Sevir.4G041600	34	57	77	128	296	-0.00270505169728717	-0.0118499770008596	0.00395224964859733	0.00266546379185458	0.0211727421385987	0.999185806601152	1
Sevir.4G240801	35	59	78	129	301	0.000385109638679468	0.000649127577039091	0.000858158474210469	-0.00250351975694513	0.00439591544687416	0.999922585887767	1
Sevir.4G130500	35	54	75	129	293	0.0320396928370053	-0.183584444000741	-0.00602939906931371	0.0654966970881924	0.287150232995253	0.962426776970452	1
Sevir.4G006700	35	52	77	127	291	0.0481905085953354	-0.413924744904703	0.0450984274776111	0.0240334319820131	0.531247112959663	0.91197484175041	1
Sevir.4G271200	35	59	78	129	301	0.000385109638679468	0.000649127577039091	0.000858158474210469	-0.00250351975694513	0.00439591544687416	0.999922585887767	1
Sevir.4G086700	35	59	77	129	300	0.00154541333747505	0.00260501066896256	-0.00301618765328275	-0.000149786156134936	0.0073163978158553	0.999833922143162	1
Sevir.4G269500	35	57	76	126	294	0.0252292789157907	-0.00332597684440291	5.77813089864773e-05	-0.00244529836724873	0.0310583354364289	0.998557741443114	1
Sevir.4G127300	32	50	73	114	269	0.0218063428488653	-0.124020675225704	0.178662142427776	-0.0278162818105994	0.352305442312944	0.949908860547971	1
Sevir.4G232602	9	26	61	59	155	-4.47269596994918	-0.6053482267214	10.9811781894894	-0.89366652487651	16.9528889110365	0.000722685659562419	0.0107840783478193
Sevir.4G131500	35	59	69	129	292	0.0396905479494606	0.0669063424681124	-0.546036179273679	0.0868812542700018	0.739514323961254	0.863872735390868	1
Sevir.4G243301	0	0	18	0	18	-2.086092	-3.5165556	38.3413258224874	-7.7483448	51.6923182224874	3.48320530648395e-11	1.554334855754e-09
Sevir.4G231800	33	55	73	129	290	-0.0110445081980382	-0.0483812737145324	-0.0482301110795583	0.138998951196001	0.24665484418813	0.96972777719645	1
Sevir.4G176400	35	56	77	126	294	0.0252292789157907	-0.0359555911923814	0.014971795564574	-0.00244529836724873	0.0786019640399949	0.994275322716494	1
Sevir.4G053000	35	54	75	129	293	0.0320396928370053	-0.183584444000741	-0.00602939906931371	0.0654966970881924	0.287150232995253	0.962426776970452	1
Sevir.4G240700	35	55	76	130	296	0.0140957027069005	-0.138280731679778	-0.00265251927311502	0.0523533891895963	0.20738234284939	0.976388827830532	1
Sevir.4G077100	35	59	78	130	302	4.11428712361247e-12	2.28067841472474e-12	2.44153889022567e-12	-3.98769208558911e-13	9.23527363712179e-12	1	1
Sevir.4G256200	35	59	78	130	302	4.11428712361247e-12	2.28067841472474e-12	2.44153889022567e-12	-3.98769208558911e-13	9.23527363712179e-12	1	1
Sevir.4G301000	35	58	78	128	299	0.00348868896736635	-0.00293268803443921	0.00777453411617841	-0.0039013487705317	0.0180972598885157	0.999356006625922	1
Sevir.4G145600	35	58	77	126	296	0.0140957027069005	0.000512759196950449	0.00395224964859733	-0.015763397702605	0.0343241092550533	0.998326020725098	1
Sevir.4G201800	13	57	58	130	258	-9.55270266431327	0.86318005733432	-1.11916163368811	3.2301430077524	14.7651873630881	0.0020287151656987	0.0273780349073796
Sevir.4G001800	35	59	78	130	302	4.11428712361247e-12	2.28067841472474e-12	2.44153889022567e-12	-3.98769208558911e-13	9.23527363712179e-12	1	1
Sevir.4G235500	35	59	78	129	301	0.000385109638679468	0.000649127577039091	0.000858158474210469	-0.00250351975694513	0.00439591544687416	0.999922585887767	1
Sevir.4G146400	35	57	77	127	296	0.0140957027069005	-0.0118499770008596	0.00395224964859733	-0.00136619833366828	0.0312641276900258	0.998543472900689	1
Sevir.4G235900	0	0	0	0	0	NA	NA	NA	NA	NA	NA	NA
Sevir.4G228000	26	43	59	71	199	0.374043113423608	0.437147871096756	1.12457975546583	-2.5096439409147	4.44541468090089	0.217211157223092	1
Sevir.4G169700	34	50	74	99	257	0.596555631526837	-0.000866658504725364	0.875341229429516	-1.22243571382745	2.69519923328853	0.441043750976011	1
Sevir.4G023900	24	43	55	71	193	0.119142242887663	0.743501699213754	0.532551845775575	-1.75631480332655	3.15151059120354	0.368849960271021	1
Sevir.4G121700	34	59	70	126	289	0.00766354775915918	0.114245160556017	-0.288731551708613	0.0204758606227376	0.431116120646527	0.933742215721361	1
Sevir.4G074500	24	56	77	129	286	-2.52351213593468	0.000283411925035592	0.132836796839107	0.281543921142798	2.93817626584162	0.401255729345994	1
Sevir.4G071500	35	59	78	130	302	4.11428712361247e-12	2.28067841472474e-12	2.44153889022567e-12	-3.98769208558911e-13	9.23527363712179e-12	1	1
Sevir.4G052400	35	59	78	130	302	4.11428712361247e-12	2.28067841472474e-12	2.44153889022567e-12	-3.98769208558911e-13	9.23527363712179e-12	1	1
Sevir.4G184200	35	58	78	130	301	0.000385109638679468	-0.0110096801405227	0.000858158474210469	0.00143006378777549	0.0136830120411881	0.999576055182529	1
Sevir.4G106500	35	59	78	130	302	4.11428712361247e-12	2.28067841472474e-12	2.44153889022567e-12	-3.98769208558911e-13	9.23527363712179e-12	1	1
Sevir.4G007800	33	56	74	125	288	-0.00426890061608015	-0.00124707434222279	-0.00198331758119988	0.00849913584029458	0.0159984283797974	0.999464386723945	1
Sevir.4G217200	35	59	78	129	301	0.000385109638679468	0.000649127577039091	0.000858158474210469	-0.00250351975694513	0.00439591544687416	0.999922585887767	1
Sevir.4G070800	33	54	71	128	286	-0.000640319501507308	-0.0628641240986617	-0.111317725361097	0.194023864623737	0.368846033585003	0.946600246029455	1
Sevir.4G071200	32	50	71	123	276	5.49357371291218e-06	-0.285057915346791	-0.00113749077273063	0.147913102509266	0.4341140022025	0.933108588506781	1
Sevir.4G205100	34	56	78	129	297	-0.00513749933467013	-0.0705443448167008	0.021741045457028	0.0103859536930655	0.107808843301464	0.990884143392893	1
Sevir.4G078600	34	59	78	130	301	-0.0224062634631129	0.000649127577039091	0.000858158474210469	0.00143006378777549	0.0253436133021379	0.998935067646811	1
Sevir.4G222600	2	2	9	10	23	-0.166183632511268	-1.38357574333466	1.57585021744318	0.000996688757427448	3.12660628204654	0.372513889865616	1
Sevir.4G177800	35	58	78	130	301	0.000385109638679468	-0.0110096801405227	0.000858158474210469	0.00143006378777549	0.0136830120411881	0.999576055182529	1
Sevir.4G045600	35	59	78	130	302	4.11428712361247e-12	2.28067841472474e-12	2.44153889022567e-12	-3.98769208558911e-13	9.23527363712179e-12	1	1
Sevir.4G280800	35	59	78	130	302	4.11428712361247e-12	2.28067841472474e-12	2.44153889022567e-12	-3.98769208558911e-13	9.23527363712179e-12	1	1
Sevir.4G044100	35	59	78	130	302	4.11428712361247e-12	2.28067841472474e-12	2.44153889022567e-12	-3.98769208558911e-13	9.23527363712179e-12	1	1
Sevir.4G220900	34	57	72	129	292	0.000746600350674713	-3.76533981317295e-05	-0.154835907110849	0.0868812542700018	0.242501415129657	0.970452904639625	1
Sevir.4G048700	32	51	50	118	251	0.291227355483446	0.0786286937343322	-3.39150386498859	0.916966330770662	4.67832624497703	0.196924943239234	1
Sevir.4G007400	1	0	0	0	1	6.74446838693979	-0.1953642	-0.2582781	-0.4304636	7.62857428693979	0.054345251559241	0.482161161565084
[truncated: 49,324 more rows]
