# Supplementary material for: A genome resource for green millet Setaria viridis enables discovery of agronomically valuable loci
Source: Nat Biotechnol. 2020 Oct 5;38(10):1203–10. doi: 10.1038/s41587-020-0681-2 (PMC7536120; doi:10.1038/s41587-020-0681-2)
Supplement: Supplementary file 6 — KEGG pathways enriched for genes under selection by iHS. [file 41587_2020_681_MOESM6_ESM.xlsx]

## Sheet: Tajimas'D GO Terms
Supplementary Table 7. GO terms enriched for genes under selection by Tajima's D. Tajima’s D, compares the average number of pairwise differences (π) and the number of segregating sites (S). A negative value indicates positive selection. These values were calculated for 10k windows (with a slide of 10k) and the bottom 1% of the windows were considered outliers.
Population	GO.ID	Term	pValue	FDR
Central	GO:0015858	nucleoside transport	4.2e-14	1.16298e-10
Central	GO:0015864	pyrimidine nucleoside transport	4.2e-14	1.16298e-10
Central	GO:0051552	flavone metabolic process	8.3e-07	0.000761475
Central	GO:0051553	flavone biosynthetic process	8.3e-07	0.000761475
Central	GO:0051554	flavonol metabolic process	8.3e-07	0.000761475
Central	GO:0051555	flavonol biosynthetic process	8.3e-07	0.000761475
Central	GO:0006559	L-phenylalanine catabolic process	1.1e-06	0.000761475
Central	GO:1902222	erythrose 4-phosphate/phosphoenolpyruvate family amino acid catabolic process	1.1e-06	0.000761475
Central	GO:0006558	L-phenylalanine metabolic process	5.8e-06	0.00292004
Central	GO:0009074	aromatic amino acid family catabolic process	5.8e-06	0.00292004
Central	GO:1902221	erythrose 4-phosphate/phosphoenolpyruvate family amino acid metabolic process	5.8e-06	0.00292004
Central	GO:0009072	aromatic amino acid family metabolic process	1e-05	0.00426
Central	GO:1901264	carbohydrate derivative transport	1e-05	0.00426
Central	GO:0017144	drug metabolic process	3e-05	0.0118671
Central	GO:1902455	negative regulation of stem cell population maintenance	0.00015	0.05538
Central	GO:1901606	alpha-amino acid catabolic process	0.0002	0.069225
Central	GO:0009063	cellular amino acid catabolic process	0.00025	0.0814412
Central	GO:1901976	regulation of cell cycle checkpoint	0.00046	0.12922
Central	GO:2000001	regulation of DNA damage checkpoint	0.00046	0.12922
Central	GO:0016054	organic acid catabolic process	0.00049	0.12922
Central	GO:0046395	carboxylic acid catabolic process	0.00049	0.12922
Central	GO:0006520	cellular amino acid metabolic process	0.00061	0.153554
Central	GO:1901605	alpha-amino acid metabolic process	0.00122	0.293755
Central	GO:0015931	nucleobase-containing compound transport	0.00165	0.380738
Central	GO:0009813	flavonoid biosynthetic process	0.00204	0.451901
Central	GO:1901617	organic hydroxy compound biosynthetic process	0.00228	0.48564
Central	GO:0030186	melatonin metabolic process	0.00273	0.539955
Central	GO:0030187	melatonin biosynthetic process	0.00273	0.539955
Central	GO:0010253	UDP-rhamnose biosynthetic process	0.0031	0.557373
Central	GO:0033478	UDP-rhamnose metabolic process	0.0031	0.557373
Central	GO:0044282	small molecule catabolic process	0.00312	0.557373
Central	GO:0042430	indole-containing compound metabolic process	0.0033	0.571106
Central	GO:2000036	regulation of stem cell population maintenance	0.0041	0.688055
Central	GO:0015985	energy coupled proton transport, down electrochemical gradient	0.00444	0.702535
Central	GO:0015986	ATP synthesis coupled proton transport	0.00444	0.702535
Central	GO:0055086	nucleobase-containing small molecule metabolic process	0.00476	0.732247
Central	GO:0010928	regulation of auxin mediated signaling pathway	0.00515	0.760746
Central	GO:0009263	deoxyribonucleotide biosynthetic process	0.00522	0.760746
Central	GO:0010315	auxin efflux	0.00545	0.7739
Central	GO:0006974	cellular response to DNA damage stimulus	0.00572	0.791934
Central	GO:0042435	indole-containing compound biosynthetic process	0.00696	0.911253
Central	GO:0009812	flavonoid metabolic process	0.00711	0.911253
Central	GO:0000077	DNA damage checkpoint	0.00785	0.911253
Central	GO:0009262	deoxyribonucleotide metabolic process	0.00785	0.911253
Central	GO:0007049	cell cycle	0.00888	0.911253
Central	GO:0019439	aromatic compound catabolic process	0.0089	0.911253
Central	GO:0034754	cellular hormone metabolic process	0.00929	0.911253
Central	GO:0006771	riboflavin metabolic process	0.00934	0.911253
Central	GO:0009231	riboflavin biosynthetic process	0.00934	0.911253
Central	GO:0042727	flavin-containing compound biosynthetic process	0.00934	0.911253
Central	GO:0006725	cellular aromatic compound metabolic process	0.00972	0.911253
Central	GO:1901361	organic cyclic compound catabolic process	0.00974	0.911253
Central	GO:0009226	nucleotide-sugar biosynthetic process	0.01	0.911253
Central	GO:0006754	ATP biosynthetic process	0.01085	0.911253
Central	GO:0043489	RNA stabilization	0.01095	0.911253
Central	GO:1902369	negative regulation of RNA catabolic process	0.01095	0.911253
Central	GO:0009156	ribonucleoside monophosphate biosynthetic process	0.01125	0.911253
Central	GO:1901360	organic cyclic compound metabolic process	0.01158	0.911253
Central	GO:0009225	nucleotide-sugar metabolic process	0.0116	0.911253
Central	GO:0009165	nucleotide biosynthetic process	0.01209	0.911253
Central	GO:0006175	dATP biosynthetic process	0.01242	0.911253
Central	GO:0006176	dATP biosynthetic process from ADP	0.01242	0.911253
Central	GO:0009153	purine deoxyribonucleotide biosynthetic process	0.01242	0.911253
Central	GO:0009216	purine deoxyribonucleoside triphosphate biosynthetic process	0.01242	0.911253
Central	GO:0016239	positive regulation of macroautophagy	0.01242	0.911253
Central	GO:0033059	cellular pigmentation	0.01242	0.911253
Central	GO:0034085	establishment of sister chromatid cohesion	0.01242	0.911253
Central	GO:0034089	establishment of meiotic sister chromatid cohesion	0.01242	0.911253
Central	GO:0034421	post-translational protein acetylation	0.01242	0.911253
Central	GO:0036465	synaptic vesicle recycling	0.01242	0.911253
Central	GO:0043482	cellular pigment accumulation	0.01242	0.911253
Central	GO:0046060	dATP metabolic process	0.01242	0.911253
Central	GO:0048488	synaptic vesicle endocytosis	0.01242	0.911253
Central	GO:0140238	presynaptic endocytosis	0.01242	0.911253
Central	GO:2000786	positive regulation of autophagosome assembly	0.01242	0.911253
Central	GO:0032958	inositol phosphate biosynthetic process	0.01267	0.911253
Central	GO:0051570	regulation of histone H3-K9 methylation	0.01267	0.911253
Central	GO:1901293	nucleoside phosphate biosynthetic process	0.01321	0.93791
Central	GO:0009124	nucleoside monophosphate biosynthetic process	0.01345	0.942862
Central	GO:0042737	drug catabolic process	0.01381	0.955964
Central	GO:0042726	flavin-containing compound metabolic process	0.0145	0.955964
Central	GO:0043487	regulation of RNA stability	0.0145	0.955964
Central	GO:0046839	phospholipid dephosphorylation	0.0145	0.955964
Central	GO:0046856	phosphatidylinositol dephosphorylation	0.0145	0.955964
Central	GO:0009145	purine nucleoside triphosphate biosynthetic process	0.01497	0.962466
Central	GO:0009206	purine ribonucleoside triphosphate biosynthetic process	0.01497	0.962466
Central	GO:0019637	organophosphate metabolic process	0.01512	0.962466
Central	GO:0009631	cold acclimation	0.0162	1
Central	GO:0070828	heterochromatin organization	0.01644	1
Central	GO:0009201	ribonucleoside triphosphate biosynthetic process	0.02003	1
Central	GO:0006399	tRNA metabolic process	0.02022	1
Central	GO:0009809	lignin biosynthetic process	0.02022	1
Central	GO:0062013	positive regulation of small molecule metabolic process	0.02055	1
Central	GO:0009893	positive regulation of metabolic process	0.02103	1
Central	GO:0044281	small molecule metabolic process	0.02107	1
Central	GO:1903047	mitotic cell cycle process	0.02132	1
Central	GO:0009127	purine nucleoside monophosphate biosynthetic process	0.02193	1
Central	GO:0009168	purine ribonucleoside monophosphate biosynthetic process	0.02193	1
Central	GO:0009620	response to fungus	0.02245	1
Central	GO:0080186	developmental vegetative growth	0.02286	1
Central	GO:0006793	phosphorus metabolic process	0.02314	1
Central	GO:0009132	nucleoside diphosphate metabolic process	0.02321	1
Central	GO:0090407	organophosphate biosynthetic process	0.02344	1
Central	GO:0006281	DNA repair	0.02391	1
Central	GO:0009142	nucleoside triphosphate biosynthetic process	0.02395	1
Central	GO:0008593	regulation of Notch signaling pathway	0.02468	1
Central	GO:0009151	purine deoxyribonucleotide metabolic process	0.02468	1
Central	GO:0009186	deoxyribonucleoside diphosphate metabolic process	0.02468	1
Central	GO:0009215	purine deoxyribonucleoside triphosphate metabolic process	0.02468	1
Central	GO:0009398	FMN biosynthetic process	0.02468	1
Central	GO:0010968	regulation of microtubule nucleation	0.02468	1
Central	GO:0033566	gamma-tubulin complex localization	0.02468	1
Central	GO:0042276	error-prone translesion synthesis	0.02468	1
Central	GO:0045022	early endosome to late endosome transport	0.02468	1
Central	GO:0045747	positive regulation of Notch signaling pathway	0.02468	1
Central	GO:0046444	FMN metabolic process	0.02468	1
Central	GO:0090063	positive regulation of microtubule nucleation	0.02468	1
Central	GO:0098927	vesicle-mediated transport between endosomal compartments	0.02468	1
Central	GO:0099003	vesicle-mediated transport in synapse	0.02468	1
Central	GO:0099504	synaptic vesicle cycle	0.02468	1
Central	GO:2000785	regulation of autophagosome assembly	0.02468	1
Central	GO:1901137	carbohydrate derivative biosynthetic process	0.02499	1
Central	GO:0072522	purine-containing compound biosynthetic process	0.02584	1
Central	GO:0044271	cellular nitrogen compound biosynthetic process	0.02632	1
Central	GO:0015693	magnesium ion transport	0.02763	1
Central	GO:0031570	DNA integrity checkpoint	0.02763	1
Central	GO:1900368	regulation of RNA interference	0.02763	1
Central	GO:0042127	regulation of cell proliferation	0.02778	1
Central	GO:0006812	cation transport	0.02794	1
Central	GO:0046686	response to cadmium ion	0.02875	1
Central	GO:0009161	ribonucleoside monophosphate metabolic process	0.029	1
Central	GO:0051726	regulation of cell cycle	0.02964	1
Central	GO:0043647	inositol phosphate metabolic process	0.03014	1
Central	GO:0046034	ATP metabolic process	0.03154	1
Central	GO:0051301	cell division	0.03296	1
Central	GO:0009117	nucleotide metabolic process	0.03298	1
Central	GO:0009123	nucleoside monophosphate metabolic process	0.03312	1
Central	GO:0009260	ribonucleotide biosynthetic process	0.03384	1
Central	GO:0046390	ribose phosphate biosynthetic process	0.03384	1
Central	GO:0018130	heterocycle biosynthetic process	0.03519	1
Central	GO:0006753	nucleoside phosphate metabolic process	0.03612	1
Central	GO:0000012	single strand break repair	0.03679	1
Central	GO:0002082	regulation of oxidative phosphorylation	0.03679	1
Central	GO:0009187	cyclic nucleotide metabolic process	0.03679	1
Central	GO:0010186	positive regulation of cellular defense response	0.03679	1
Central	GO:0016241	regulation of macroautophagy	0.03679	1
Central	GO:0035561	regulation of chromatin binding	0.03679	1
Central	GO:0035563	positive regulation of chromatin binding	0.03679	1
Central	GO:0043330	response to exogenous dsRNA	0.03679	1
Central	GO:0043331	response to dsRNA	0.03679	1
Central	GO:0043954	cellular component maintenance	0.03679	1
Central	GO:0045981	positive regulation of nucleotide metabolic process	0.03679	1
Central	GO:0046136	positive regulation of vitamin metabolic process	0.03679	1
Central	GO:0046900	tetrahydrofolylpolyglutamate metabolic process	0.03679	1
Central	GO:0051103	DNA ligation involved in DNA repair	0.03679	1
Central	GO:0051573	negative regulation of histone H3-K9 methylation	0.03679	1
Central	GO:0070827	chromatin maintenance	0.03679	1
Central	GO:0070829	heterochromatin maintenance	0.03679	1
Central	GO:0071359	cellular response to dsRNA	0.03679	1
Central	GO:0071360	cellular response to exogenous dsRNA	0.03679	1
Central	GO:1900544	positive regulation of purine nucleotide metabolic process	0.03679	1
Central	GO:1903580	positive regulation of ATP metabolic process	0.03679	1
Central	GO:1903862	positive regulation of oxidative phosphorylation	0.03679	1
Central	GO:1904965	regulation of vitamin E biosynthetic process	0.03679	1
Central	GO:1904966	positive regulation of vitamin E biosynthetic process	0.03679	1
Central	GO:2000616	negative regulation of histone H3-K9 acetylation	0.03679	1
Central	GO:0015977	carbon fixation	0.03821	1
Central	GO:0017000	antibiotic biosynthetic process	0.03821	1
Central	GO:0000079	regulation of cyclin-dependent protein serine/threonine kinase activity	0.0386	1
Central	GO:1904029	regulation of cyclin-dependent protein kinase activity	0.0386	1
Central	GO:0009205	purine ribonucleoside triphosphate metabolic process	0.04049	1
Central	GO:1901615	organic hydroxy compound metabolic process	0.0406	1
Central	GO:0031330	negative regulation of cellular catabolic process	0.04106	1
Central	GO:0071897	DNA biosynthetic process	0.04106	1
Central	GO:0009144	purine nucleoside triphosphate metabolic process	0.04146	1
Central	GO:0048518	positive regulation of biological process	0.04535	1
Central	GO:0008283	cell proliferation	0.04581	1
Central	GO:0031399	regulation of protein modification process	0.0459	1
Central	GO:0046148	pigment biosynthetic process	0.0459	1
Central	GO:0031325	positive regulation of cellular metabolic process	0.04755	1
Central	GO:0034660	ncRNA metabolic process	0.04867	1
Central	GO:0006266	DNA ligation	0.04876	1
Central	GO:0006557	S-adenosylmethioninamine biosynthetic process	0.04876	1
Central	GO:0009590	detection of gravity	0.04876	1
Central	GO:0010185	regulation of cellular defense response	0.04876	1
Central	GO:0019985	translesion synthesis	0.04876	1
Central	GO:0043687	post-translational protein modification	0.04876	1
Central	GO:0044090	positive regulation of vacuole organization	0.04876	1
Central	GO:0046499	S-adenosylmethioninamine metabolic process	0.04876	1
Central	GO:0051099	positive regulation of binding	0.04876	1
Central	GO:0080142	regulation of salicylic acid biosynthetic process	0.04876	1
Central	GO:0090358	positive regulation of tryptophan metabolic process	0.04876	1
Central	GO:0090549	response to carbon starvation	0.04876	1
Central	GO:1902117	positive regulation of organelle assembly	0.04876	1
Central	GO:0046483	heterocycle metabolic process	0.04876	1
Central	GO:0009199	ribonucleoside triphosphate metabolic process	0.04973	1
Central	GO:0009967	positive regulation of signal transduction	0.04977	1
Central	GO:0023056	positive regulation of signaling	0.04977	1
WestCoast	GO:0009734	auxin-activated signaling pathway	4e-05	0.16614
WestCoast	GO:0055085	transmembrane transport	9.5e-05	0.16614
WestCoast	GO:0010034	response to acetate	0.00012	0.16614
WestCoast	GO:0071311	cellular response to acetate	0.00012	0.16614
WestCoast	GO:0071365	cellular response to auxin stimulus	0.00017	0.1846
WestCoast	GO:0040008	regulation of growth	0.0002	0.1846
WestCoast	GO:0009965	leaf morphogenesis	0.00028	0.22152
WestCoast	GO:0009733	response to auxin	0.00033	0.224981
WestCoast	GO:0032870	cellular response to hormone stimulus	0.00052	0.224981
WestCoast	GO:0033542	fatty acid beta-oxidation, unsaturated, even number	0.00053	0.224981
WestCoast	GO:0010016	shoot system morphogenesis	0.00057	0.224981
WestCoast	GO:0010446	response to alkaline pH	0.00062	0.224981
WestCoast	GO:0071467	cellular response to pH	0.00062	0.224981
WestCoast	GO:0071469	cellular response to alkaline pH	0.00062	0.224981
WestCoast	GO:1900067	regulation of cellular response to alkaline pH	0.00062	0.224981
WestCoast	GO:0006826	iron ion transport	0.00065	0.224981
WestCoast	GO:0071495	cellular response to endogenous stimulus	0.00077	0.250839
WestCoast	GO:0071230	cellular response to amino acid stimulus	0.00091	0.265241
WestCoast	GO:0071260	cellular response to mechanical stimulus	0.00091	0.265241
WestCoast	GO:0071310	cellular response to organic substance	0.00117	0.323973
WestCoast	GO:0009725	response to hormone	0.00128	0.324076
WestCoast	GO:0002082	regulation of oxidative phosphorylation	0.00155	0.324076
WestCoast	GO:0045981	positive regulation of nucleotide metabolic process	0.00155	0.324076
WestCoast	GO:1900544	positive regulation of purine nucleotide metabolic process	0.00155	0.324076
WestCoast	GO:1903580	positive regulation of ATP metabolic process	0.00155	0.324076
WestCoast	GO:1903862	positive regulation of oxidative phosphorylation	0.00155	0.324076
WestCoast	GO:0009719	response to endogenous stimulus	0.00158	0.324076
WestCoast	GO:0009755	hormone-mediated signaling pathway	0.00232	0.458863
WestCoast	GO:0019346	transsulfuration	0.00306	0.546654
WestCoast	GO:0050667	homocysteine metabolic process	0.00306	0.546654
WestCoast	GO:1902395	regulation of 1-deoxy-D-xylulose-5-phosphate synthase activity	0.00306	0.546654
WestCoast	GO:0006810	transport	0.00359	0.600436
WestCoast	GO:0015893	drug transport	0.00363	0.600436
WestCoast	GO:0006915	apoptotic process	0.00373	0.600436
WestCoast	GO:0009850	auxin metabolic process	0.00387	0.600436
WestCoast	GO:0071214	cellular response to abiotic stimulus	0.00407	0.600436
WestCoast	GO:0104004	cellular response to environmental stimulus	0.00407	0.600436
WestCoast	GO:0045595	regulation of cell differentiation	0.00412	0.600436
WestCoast	GO:0051180	vitamin transport	0.00445	0.6319
WestCoast	GO:0051234	establishment of localization	0.00497	0.646529
WestCoast	GO:0009092	homoserine metabolic process	0.00502	0.646529
WestCoast	GO:0034755	iron ion transmembrane transport	0.00502	0.646529
WestCoast	GO:0070897	transcription preinitiation complex assembly	0.00502	0.646529
WestCoast	GO:0097435	supramolecular fiber organization	0.00533	0.670853
WestCoast	GO:0009310	amine catabolic process	0.00642	0.763783
WestCoast	GO:0042402	cellular biogenic amine catabolic process	0.00642	0.763783
WestCoast	GO:0006833	water transport	0.00662	0.763783
WestCoast	GO:0042044	fluid transport	0.00662	0.763783
WestCoast	GO:0051179	localization	0.00738	0.792038
WestCoast	GO:0006855	drug transmembrane transport	0.0074	0.792038
WestCoast	GO:0010322	regulation of isopentenyl diphosphate biosynthetic process, methylerythritol 4-phosphate pathway	0.00741	0.792038
WestCoast	GO:0034219	carbohydrate transmembrane transport	0.00751	0.792038
WestCoast	GO:0009268	response to pH	0.00758	0.792038
WestCoast	GO:0040007	growth	0.00935	0.95036
WestCoast	GO:0006812	cation transport	0.00955	0.95036
WestCoast	GO:0044242	cellular lipid catabolic process	0.00961	0.95036
WestCoast	GO:0001887	selenium compound metabolic process	0.01022	0.977743
WestCoast	GO:0010389	regulation of G2/M transition of mitotic cell cycle	0.01024	0.977743
WestCoast	GO:0010033	response to organic substance	0.0106	0.994963
WestCoast	GO:0000086	G2/M transition of mitotic cell cycle	0.01174	1
WestCoast	GO:1902749	regulation of cell cycle G2/M phase transition	0.01174	1
WestCoast	GO:0016115	terpenoid catabolic process	0.01337	1
WestCoast	GO:0044839	cell cycle G2/M phase transition	0.01337	1
WestCoast	GO:0006513	protein monoubiquitination	0.01342	1
WestCoast	GO:0015697	quaternary ammonium group transport	0.01342	1
WestCoast	GO:0016110	tetraterpenoid catabolic process	0.01342	1
WestCoast	GO:0016118	carotenoid catabolic process	0.01342	1
WestCoast	GO:0016124	xanthophyll catabolic process	0.01342	1
WestCoast	GO:0046208	spermine catabolic process	0.01342	1
WestCoast	GO:0070574	cadmium ion transmembrane transport	0.01342	1
WestCoast	GO:0071071	regulation of phospholipid biosynthetic process	0.01342	1
WestCoast	GO:1903725	regulation of phospholipid metabolic process	0.01342	1
WestCoast	GO:2001142	nicotinate transport	0.01342	1
WestCoast	GO:2001143	N-methylnicotinate transport	0.01342	1
WestCoast	GO:0008643	carbohydrate transport	0.01387	1
WestCoast	GO:0000041	transition metal ion transport	0.01472	1
WestCoast	GO:0007015	actin filament organization	0.01499	1
WestCoast	GO:0016122	xanthophyll metabolic process	0.01512	1
WestCoast	GO:0016042	lipid catabolic process	0.01625	1
WestCoast	GO:0015749	monosaccharide transmembrane transport	0.01667	1
WestCoast	GO:0000097	sulfur amino acid biosynthetic process	0.01668	1
WestCoast	GO:0070417	cellular response to cold	0.01668	1
WestCoast	GO:0006598	polyamine catabolic process	0.017	1
WestCoast	GO:0071421	manganese ion transmembrane transport	0.017	1
WestCoast	GO:1901334	lactone metabolic process	0.017	1
WestCoast	GO:1901336	lactone biosynthetic process	0.017	1
WestCoast	GO:1901600	strigolactone metabolic process	0.017	1
WestCoast	GO:1901601	strigolactone biosynthetic process	0.017	1
WestCoast	GO:1903578	regulation of ATP metabolic process	0.017	1
WestCoast	GO:0035556	intracellular signal transduction	0.01841	1
WestCoast	GO:0019722	calcium-mediated signaling	0.01898	1
WestCoast	GO:0043200	response to amino acid	0.01898	1
WestCoast	GO:0015691	cadmium ion transport	0.02093	1
WestCoast	GO:0045962	positive regulation of development, heterochronic	0.02093	1
WestCoast	GO:1902288	regulation of defense response to oomycetes	0.02093	1
WestCoast	GO:0008300	isoprenoid catabolic process	0.0211	1
WestCoast	GO:0009086	methionine biosynthetic process	0.0211	1
WestCoast	GO:0080092	regulation of pollen tube growth	0.0211	1
WestCoast	GO:0006427	histidyl-tRNA aminoacylation	0.02294	1
WestCoast	GO:0006437	tyrosyl-tRNA aminoacylation	0.02294	1
WestCoast	GO:0010381	peroxisome-chloroplast membrane tethering	0.02294	1
WestCoast	GO:0015808	L-alanine transport	0.02294	1
WestCoast	GO:0019988	charged-tRNA amino acid modification	0.02294	1
WestCoast	GO:0032092	positive regulation of protein binding	0.02294	1
WestCoast	GO:0032328	alanine transport	0.02294	1
WestCoast	GO:0036465	synaptic vesicle recycling	0.02294	1
WestCoast	GO:0045053	protein retention in Golgi apparatus	0.02294	1
WestCoast	GO:0048488	synaptic vesicle endocytosis	0.02294	1
WestCoast	GO:0140238	presynaptic endocytosis	0.02294	1
WestCoast	GO:1904424	regulation of GTP binding	0.02294	1
WestCoast	GO:1904426	positive regulation of GTP binding	0.02294	1
WestCoast	GO:1904475	regulation of Ras GTPase binding	0.02294	1
WestCoast	GO:1904477	positive regulation of Ras GTPase binding	0.02294	1
WestCoast	GO:1905097	regulation of guanyl-nucleotide exchange factor activity	0.02294	1
WestCoast	GO:1905099	positive regulation of guanyl-nucleotide exchange factor activity	0.02294	1
WestCoast	GO:1990064	ground tissue pattern formation	0.02294	1
WestCoast	GO:2001106	regulation of Rho guanyl-nucleotide exchange factor activity	0.02294	1
WestCoast	GO:2001108	positive regulation of Rho guanyl-nucleotide exchange factor activity	0.02294	1
WestCoast	GO:0006534	cysteine metabolic process	0.02334	1
WestCoast	GO:0007165	signal transduction	0.02372	1
WestCoast	GO:0071369	cellular response to ethylene stimulus	0.02423	1
WestCoast	GO:0071236	cellular response to antibiotic	0.02438	1
WestCoast	GO:0010264	myo-inositol hexakisphosphate biosynthetic process	0.02519	1
WestCoast	GO:0015692	lead ion transport	0.02519	1
WestCoast	GO:0033517	myo-inositol hexakisphosphate metabolic process	0.02519	1
WestCoast	GO:1900542	regulation of purine nucleotide metabolic process	0.02519	1
WestCoast	GO:0030036	actin cytoskeleton organization	0.02539	1
WestCoast	GO:0071496	cellular response to external stimulus	0.02554	1
WestCoast	GO:0007154	cell communication	0.02558	1
WestCoast	GO:0010769	regulation of cell morphogenesis involved in differentiation	0.02571	1
WestCoast	GO:0015780	nucleotide-sugar transmembrane transport	0.02571	1
WestCoast	GO:0019932	second-messenger-mediated signaling	0.02571	1
WestCoast	GO:0060284	regulation of cell development	0.02571	1
WestCoast	GO:0023052	signaling	0.02611	1
WestCoast	GO:0009124	nucleoside monophosphate biosynthetic process	0.02779	1
WestCoast	GO:0048598	embryonic morphogenesis	0.02931	1
WestCoast	GO:0006828	manganese ion transport	0.02978	1
WestCoast	GO:0016121	carotene catabolic process	0.02978	1
WestCoast	GO:0032878	regulation of establishment or maintenance of cell polarity	0.02978	1
WestCoast	GO:0032922	circadian regulation of gene expression	0.02978	1
WestCoast	GO:0046247	terpene catabolic process	0.02978	1
WestCoast	GO:0000281	mitotic cytokinesis	0.0327	1
WestCoast	GO:1903047	mitotic cell cycle process	0.03286	1
WestCoast	GO:0009123	nucleoside monophosphate metabolic process	0.0336	1
WestCoast	GO:0006140	regulation of nucleotide metabolic process	0.03467	1
WestCoast	GO:0030001	metal ion transport	0.03504	1
WestCoast	GO:0042752	regulation of circadian rhythm	0.03518	1
WestCoast	GO:0070887	cellular response to chemical stimulus	0.03519	1
WestCoast	GO:0006555	methionine metabolic process	0.03641	1
WestCoast	GO:0046173	polyol biosynthetic process	0.03641	1
WestCoast	GO:0048826	cotyledon morphogenesis	0.03641	1
WestCoast	GO:0071472	cellular response to salt stress	0.03694	1
WestCoast	GO:0044743	protein transmembrane import into intracellular organelle	0.03944	1
WestCoast	GO:0008215	spermine metabolic process	0.03984	1
WestCoast	GO:0030150	protein import into mitochondrial matrix	0.03984	1
WestCoast	GO:0032958	inositol phosphate biosynthetic process	0.03984	1
WestCoast	GO:0034220	ion transmembrane transport	0.04037	1
WestCoast	GO:0061640	cytoskeleton-dependent cytokinesis	0.04126	1
WestCoast	GO:0046323	glucose import	0.04168	1
WestCoast	GO:0009653	anatomical structure morphogenesis	0.04205	1
WestCoast	GO:0009933	meristem structural organization	0.04214	1
WestCoast	GO:0009555	pollen development	0.04245	1
WestCoast	GO:0008285	negative regulation of cell proliferation	0.04248	1
WestCoast	GO:0043467	regulation of generation of precursor metabolites and energy	0.04248	1
WestCoast	GO:0071417	cellular response to organonitrogen compound	0.04248	1
WestCoast	GO:0009867	jasmonic acid mediated signaling pathway	0.04281	1
WestCoast	GO:0006811	ion transport	0.04293	1
WestCoast	GO:0009833	plant-type primary cell wall biogenesis	0.04529	1
WestCoast	GO:0015695	organic cation transport	0.04529	1
WestCoast	GO:0019288	isopentenyl diphosphate biosynthetic process, methylerythritol 4-phosphate pathway	0.04529	1
WestCoast	GO:0009398	FMN biosynthetic process	0.04536	1
WestCoast	GO:0015882	L-ascorbic acid transmembrane transport	0.04536	1
WestCoast	GO:0030638	polyketide metabolic process	0.04536	1
WestCoast	GO:0030639	polyketide biosynthetic process	0.04536	1
WestCoast	GO:0034067	protein localization to Golgi apparatus	0.04536	1
WestCoast	GO:0034757	negative regulation of iron ion transport	0.04536	1
WestCoast	GO:0035494	SNARE complex disassembly	0.04536	1
WestCoast	GO:0042276	error-prone translesion synthesis	0.04536	1
WestCoast	GO:0042770	signal transduction in response to DNA damage	0.04536	1
WestCoast	GO:0045022	early endosome to late endosome transport	0.04536	1
WestCoast	GO:0046444	FMN metabolic process	0.04536	1
WestCoast	GO:0048505	regulation of timing of cell differentiation	0.04536	1
WestCoast	GO:0071474	cellular hyperosmotic response	0.04536	1
WestCoast	GO:0071475	cellular hyperosmotic salinity response	0.04536	1
WestCoast	GO:0098927	vesicle-mediated transport between endosomal compartments	0.04536	1
WestCoast	GO:0099003	vesicle-mediated transport in synapse	0.04536	1
WestCoast	GO:0099504	synaptic vesicle cycle	0.04536	1
WestCoast	GO:1901998	toxin transport	0.04536	1
WestCoast	GO:1902007	regulation of toxin transport	0.04536	1
WestCoast	GO:1902009	positive regulation of toxin transport	0.04536	1
WestCoast	GO:1902455	negative regulation of stem cell population maintenance	0.04536	1
WestCoast	GO:0009612	response to mechanical stimulus	0.0457	1
WestCoast	GO:0010204	defense response signaling pathway, resistance gene-independent	0.0457	1
WestCoast	GO:1904659	glucose transmembrane transport	0.04636	1
WestCoast	GO:0000278	mitotic cell cycle	0.04808	1
WestCoast	GO:0022402	cell cycle process	0.04834	1
WestCoast	GO:0006874	cellular calcium ion homeostasis	0.04904	1
WestCoast	GO:0022406	membrane docking	0.04904	1
WestCoast	GO:0140056	organelle localization by membrane tethering	0.04904	1
WestCoast	GO:1901990	regulation of mitotic cell cycle phase transition	0.04904	1
WestCoast	GO:0071395	cellular response to jasmonic acid stimulus	0.04927	1
WestCoast	GO:0022604	regulation of cell morphogenesis	0.04986	1
CentralNorth	GO:0016104	triterpenoid biosynthetic process	2.3e-05	0.127374
CentralNorth	GO:0006722	triterpenoid metabolic process	5.6e-05	0.155064
CentralNorth	GO:0019742	pentacyclic triterpenoid metabolic process	0.00032	0.44304
CentralNorth	GO:0019745	pentacyclic triterpenoid biosynthetic process	0.00032	0.44304
CentralNorth	GO:0051130	positive regulation of cellular component organization	0.0006	0.66456
CentralNorth	GO:1905181	regulation of urease activity	0.00086	0.680383
CentralNorth	GO:1905182	positive regulation of urease activity	0.00086	0.680383
CentralNorth	GO:0045851	pH reduction	0.0028	1
CentralNorth	GO:0045836	positive regulation of meiotic nuclear division	0.0028	1
CentralNorth	GO:0000398	mRNA splicing, via spliceosome	0.00285	1
CentralNorth	GO:0098771	inorganic ion homeostasis	0.00316	1
CentralNorth	GO:0034645	cellular macromolecule biosynthetic process	0.00323	1
CentralNorth	GO:0044260	cellular macromolecule metabolic process	0.00331	1
CentralNorth	GO:0010638	positive regulation of organelle organization	0.00333	1
CentralNorth	GO:0009059	macromolecule biosynthetic process	0.00365	1
CentralNorth	GO:0009108	coenzyme biosynthetic process	0.00381	1
CentralNorth	GO:0051128	regulation of cellular component organization	0.00432	1
CentralNorth	GO:0030968	endoplasmic reticulum unfolded protein response	0.0052	1
CentralNorth	GO:0055080	cation homeostasis	0.00528	1
CentralNorth	GO:0072503	cellular divalent inorganic cation homeostasis	0.00659	1
CentralNorth	GO:0048440	carpel development	0.00666	1
CentralNorth	GO:0030433	ubiquitin-dependent ERAD pathway	0.00675	1
CentralNorth	GO:0009555	pollen development	0.00676	1
CentralNorth	GO:0050801	ion homeostasis	0.0069	1
CentralNorth	GO:0009058	biosynthetic process	0.00711	1
CentralNorth	GO:0000375	RNA splicing, via transesterification reactions	0.00755	1
CentralNorth	GO:0000377	RNA splicing, via transesterification reactions with bulged adenosine as nucleophile	0.00755	1
CentralNorth	GO:0070574	cadmium ion transmembrane transport	0.00758	1
CentralNorth	GO:0048438	floral whorl development	0.00767	1
CentralNorth	GO:1901576	organic substance biosynthetic process	0.00805	1
CentralNorth	GO:0006366	transcription by RNA polymerase II	0.00808	1
CentralNorth	GO:0010027	thylakoid membrane organization	0.00816	1
CentralNorth	GO:0016114	terpenoid biosynthetic process	0.00829	1
CentralNorth	GO:0033043	regulation of organelle organization	0.00829	1
CentralNorth	GO:0006732	coenzyme metabolic process	0.00837	1
CentralNorth	GO:0010411	xyloglucan metabolic process	0.00863	1
CentralNorth	GO:0042744	hydrogen peroxide catabolic process	0.00883	1
CentralNorth	GO:0006885	regulation of pH	0.00895	1
CentralNorth	GO:0009969	xyloglucan biosynthetic process	0.00962	1
CentralNorth	GO:0051446	positive regulation of meiotic cell cycle	0.00963	1
CentralNorth	GO:0051785	positive regulation of nuclear division	0.00963	1
CentralNorth	GO:0009668	plastid membrane organization	0.01071	1
CentralNorth	GO:1901362	organic cyclic compound biosynthetic process	0.01138	1
CentralNorth	GO:0044249	cellular biosynthetic process	0.0119	1
CentralNorth	GO:0010236	plastoquinone biosynthetic process	0.01191	1
CentralNorth	GO:0015691	cadmium ion transport	0.01191	1
CentralNorth	GO:0043170	macromolecule metabolic process	0.01205	1
CentralNorth	GO:0019219	regulation of nucleobase-containing compound metabolic process	0.0124	1
CentralNorth	GO:0048467	gynoecium development	0.01244	1
CentralNorth	GO:0016070	RNA metabolic process	0.01288	1
CentralNorth	GO:0034637	cellular carbohydrate biosynthetic process	0.01314	1
CentralNorth	GO:0045935	positive regulation of nucleobase-containing compound metabolic process	0.01331	1
CentralNorth	GO:0006351	transcription, DNA-templated	0.01353	1
CentralNorth	GO:0097659	nucleic acid-templated transcription	0.01353	1
CentralNorth	GO:0006308	DNA catabolic process	0.01439	1
CentralNorth	GO:1900542	regulation of purine nucleotide metabolic process	0.01439	1
CentralNorth	GO:0032774	RNA biosynthetic process	0.01458	1
CentralNorth	GO:0044262	cellular carbohydrate metabolic process	0.01473	1
CentralNorth	GO:0019318	hexose metabolic process	0.01584	1
CentralNorth	GO:0006986	response to unfolded protein	0.0169	1
CentralNorth	GO:0034620	cellular response to unfolded protein	0.0169	1
CentralNorth	GO:0006875	cellular metal ion homeostasis	0.01698	1
CentralNorth	GO:0000292	RNA fragment catabolic process	0.01704	1
CentralNorth	GO:0016477	cell migration	0.01704	1
CentralNorth	GO:0018160	peptidyl-pyrromethane cofactor linkage	0.01704	1
CentralNorth	GO:0030866	cortical actin cytoskeleton organization	0.01704	1
CentralNorth	GO:0032055	negative regulation of translation in response to stress	0.01704	1
CentralNorth	GO:0032928	regulation of superoxide anion generation	0.01704	1
CentralNorth	GO:0043048	dolichyl monophosphate biosynthetic process	0.01704	1
CentralNorth	GO:0043555	regulation of translation in response to stress	0.01704	1
CentralNorth	GO:0070478	nuclear-transcribed mRNA catabolic process, 3'-5' exonucleolytic nonsense-mediated decay	0.01704	1
CentralNorth	GO:0080149	sucrose induced translational repression	0.01704	1
CentralNorth	GO:1901347	negative regulation of secondary cell wall biogenesis	0.01708	1
CentralNorth	GO:1903339	negative regulation of cell wall organization or biogenesis	0.01708	1
CentralNorth	GO:0006873	cellular ion homeostasis	0.0172	1
CentralNorth	GO:0006721	terpenoid metabolic process	0.01847	1
CentralNorth	GO:0051186	cofactor metabolic process	0.01885	1
CentralNorth	GO:0018130	heterocycle biosynthetic process	0.01976	1
CentralNorth	GO:0006140	regulation of nucleotide metabolic process	0.01996	1
CentralNorth	GO:0051252	regulation of RNA metabolic process	0.02017	1
CentralNorth	GO:0072507	divalent inorganic cation homeostasis	0.02023	1
CentralNorth	GO:0008380	RNA splicing	0.02102	1
CentralNorth	GO:0017001	antibiotic catabolic process	0.02106	1
CentralNorth	GO:0051188	cofactor biosynthetic process	0.02299	1
CentralNorth	GO:0019320	hexose catabolic process	0.02302	1
CentralNorth	GO:0006874	cellular calcium ion homeostasis	0.02315	1
CentralNorth	GO:0036503	ERAD pathway	0.02315	1
CentralNorth	GO:2000112	regulation of cellular macromolecule biosynthetic process	0.02414	1
CentralNorth	GO:0030833	regulation of actin filament polymerization	0.02488	1
CentralNorth	GO:0010556	regulation of macromolecule biosynthetic process	0.026	1
CentralNorth	GO:0090502	RNA phosphodiester bond hydrolysis, endonucleolytic	0.02627	1
CentralNorth	GO:0006650	glycerophospholipid metabolic process	0.0266	1
CentralNorth	GO:0030003	cellular cation homeostasis	0.0266	1
CentralNorth	GO:0010962	regulation of glucan biosynthetic process	0.02668	1
CentralNorth	GO:0030041	actin filament polymerization	0.02668	1
CentralNorth	GO:0008064	regulation of actin polymerization or depolymerization	0.02855	1
CentralNorth	GO:0030307	positive regulation of cell growth	0.02855	1
CentralNorth	GO:0030832	regulation of actin filament length	0.02855	1
CentralNorth	GO:0110053	regulation of actin filament organization	0.02855	1
CentralNorth	GO:0048229	gametophyte development	0.0288	1
CentralNorth	GO:0048481	plant ovule development	0.0288	1
CentralNorth	GO:0033692	cellular polysaccharide biosynthetic process	0.02946	1
CentralNorth	GO:0044264	cellular polysaccharide metabolic process	0.02959	1
CentralNorth	GO:0008360	regulation of cell shape	0.02969	1
CentralNorth	GO:0040020	regulation of meiotic nuclear division	0.02969	1
CentralNorth	GO:0046365	monosaccharide catabolic process	0.02969	1
CentralNorth	GO:0048654	anther morphogenesis	0.02969	1
CentralNorth	GO:0048655	anther wall tapetum morphogenesis	0.02969	1
CentralNorth	GO:0045893	positive regulation of transcription, DNA-templated	0.0298	1
CentralNorth	GO:0010410	hemicellulose metabolic process	0.03016	1
CentralNorth	GO:0006355	regulation of transcription, DNA-templated	0.03027	1
CentralNorth	GO:1903506	regulation of nucleic acid-templated transcription	0.03027	1
CentralNorth	GO:2001141	regulation of RNA biosynthetic process	0.03027	1
CentralNorth	GO:0006006	glucose metabolic process	0.03048	1
CentralNorth	GO:0010467	gene expression	0.03074	1
CentralNorth	GO:0034654	nucleobase-containing compound biosynthetic process	0.03096	1
CentralNorth	GO:0031326	regulation of cellular biosynthetic process	0.03134	1
CentralNorth	GO:0010383	cell wall polysaccharide metabolic process	0.03161	1
CentralNorth	GO:0051187	cofactor catabolic process	0.03206	1
CentralNorth	GO:1902680	positive regulation of RNA biosynthetic process	0.03217	1
CentralNorth	GO:1903508	positive regulation of nucleic acid-templated transcription	0.03217	1
CentralNorth	GO:0000381	regulation of alternative mRNA splicing, via spliceosome	0.03248	1
CentralNorth	GO:0051783	regulation of nuclear division	0.03248	1
CentralNorth	GO:0000390	spliceosomal complex disassembly	0.03379	1
CentralNorth	GO:0006409	tRNA export from nucleus	0.03379	1
CentralNorth	GO:0006501	C-terminal protein lipidation	0.03379	1
CentralNorth	GO:0009235	cobalamin metabolic process	0.03379	1
CentralNorth	GO:0009236	cobalamin biosynthetic process	0.03379	1
CentralNorth	GO:0010438	cellular response to sulfur starvation	0.03379	1
CentralNorth	GO:0017157	regulation of exocytosis	0.03379	1
CentralNorth	GO:0031508	pericentric heterochromatin assembly	0.03379	1
CentralNorth	GO:0031937	positive regulation of chromatin silencing	0.03379	1
CentralNorth	GO:0035246	peptidyl-arginine N-methylation	0.03379	1
CentralNorth	GO:0035874	cellular response to copper ion starvation	0.03379	1
CentralNorth	GO:0042966	biotin carboxyl carrier protein biosynthetic process	0.03379	1
CentralNorth	GO:0043928	exonucleolytic nuclear-transcribed mRNA catabolic process involved in deadenylation-dependent decay	0.03379	1
CentralNorth	GO:0046443	FAD metabolic process	0.03379	1
CentralNorth	GO:0046475	glycerophospholipid catabolic process	0.03379	1
CentralNorth	GO:0048870	cell motility	0.03379	1
CentralNorth	GO:0051046	regulation of secretion	0.03379	1
CentralNorth	GO:0051674	localization of cell	0.03379	1
CentralNorth	GO:0071431	tRNA-containing ribonucleoprotein complex export from nucleus	0.03379	1
CentralNorth	GO:0080020	regulation of coenzyme A biosynthetic process	0.03379	1
CentralNorth	GO:0090308	regulation of methylation-dependent chromatin silencing	0.03379	1
CentralNorth	GO:0090309	positive regulation of methylation-dependent chromatin silencing	0.03379	1
CentralNorth	GO:0120126	response to copper ion starvation	0.03379	1
CentralNorth	GO:1903530	regulation of secretion by cell	0.03379	1
CentralNorth	GO:2000785	regulation of autophagosome assembly	0.03379	1
CentralNorth	GO:0032885	regulation of polysaccharide biosynthetic process	0.03455	1
CentralNorth	GO:0055074	calcium ion homeostasis	0.03455	1
CentralNorth	GO:0046486	glycerolipid metabolic process	0.03596	1
CentralNorth	GO:0035670	plant-type ovary development	0.03606	1
CentralNorth	GO:0048658	anther wall tapetum development	0.03669	1
CentralNorth	GO:0009250	glucan biosynthetic process	0.03688	1
CentralNorth	GO:0051512	positive regulation of unidimensional cell growth	0.03702	1
CentralNorth	GO:0006073	cellular glucan metabolic process	0.03715	1
CentralNorth	GO:0044042	glucan metabolic process	0.03715	1
CentralNorth	GO:0010468	regulation of gene expression	0.03721	1
CentralNorth	GO:0071446	cellular response to salicylic acid stimulus	0.03762	1
CentralNorth	GO:0009889	regulation of biosynthetic process	0.03795	1
CentralNorth	GO:0048024	regulation of mRNA splicing, via spliceosome	0.03889	1
CentralNorth	GO:0008299	isoprenoid biosynthetic process	0.03945	1
CentralNorth	GO:0090304	nucleic acid metabolic process	0.03966	1
CentralNorth	GO:0051254	positive regulation of RNA metabolic process	0.04014	1
CentralNorth	GO:0006357	regulation of transcription by RNA polymerase II	0.04053	1
CentralNorth	GO:0007033	vacuole organization	0.04088	1
CentralNorth	GO:0000045	autophagosome assembly	0.04092	1
CentralNorth	GO:0010189	vitamin E biosynthetic process	0.04092	1
CentralNorth	GO:0042360	vitamin E metabolic process	0.04092	1
CentralNorth	GO:0048448	stamen morphogenesis	0.04092	1
CentralNorth	GO:0032956	regulation of actin cytoskeleton organization	0.04116	1
CentralNorth	GO:0022607	cellular component assembly	0.0417	1
CentralNorth	GO:0032970	regulation of actin filament-based process	0.04349	1
CentralNorth	GO:0050684	regulation of mRNA processing	0.04349	1
CentralNorth	GO:0005996	monosaccharide metabolic process	0.04384	1
CentralNorth	GO:0006775	fat-soluble vitamin metabolic process	0.04497	1
CentralNorth	GO:0032952	regulation of (1->3)-beta-D-glucan metabolic process	0.04497	1
CentralNorth	GO:0032953	regulation of (1->3)-beta-D-glucan biosynthetic process	0.04497	1
CentralNorth	GO:0042362	fat-soluble vitamin biosynthetic process	0.04497	1
CentralNorth	GO:0051445	regulation of meiotic cell cycle	0.04497	1
CentralNorth	GO:0044087	regulation of cellular component biogenesis	0.04503	1
CentralNorth	GO:0016051	carbohydrate biosynthetic process	0.0453	1
CentralNorth	GO:0032271	regulation of protein polymerization	0.04589	1
CentralNorth	GO:0035967	cellular response to topologically incorrect protein	0.04589	1
CentralNorth	GO:0055067	monovalent inorganic cation homeostasis	0.04785	1
CentralNorth	GO:0044238	primary metabolic process	0.04845	1
CentralNorth	GO:0010216	maintenance of DNA methylation	0.04915	1
CentralNorth	GO:0042743	hydrogen peroxide metabolic process	0.04999	1
CentralEast	GO:0009798	axis specification	3.3e-06	0.0143988
CentralEast	GO:0046244	salicylic acid catabolic process	5.2e-06	0.0143988
CentralEast	GO:0009944	polarity specification of adaxial/abaxial axis	1.2e-05	0.0210444
CentralEast	GO:0010241	ent-kaurene oxidation to kaurenoic acid	1.9e-05	0.0210444
CentralEast	GO:0033331	ent-kaurene metabolic process	1.9e-05	0.0210444
CentralEast	GO:0019336	phenol-containing compound catabolic process	3.1e-05	0.0236624
CentralEast	GO:0080168	abscisic acid transport	3.1e-05	0.0236624
CentralEast	GO:0065001	specification of axis polarity	4e-05	0.0236624
CentralEast	GO:0046864	isoprenoid transport	4.4e-05	0.0236624
CentralEast	GO:0046865	terpenoid transport	4.4e-05	0.0236624
CentralEast	GO:0009943	adaxial/abaxial axis specification	4.7e-05	0.0236624
CentralEast	GO:0045995	regulation of embryonic development	9.6e-05	0.044304
CentralEast	GO:0015692	lead ion transport	0.00014	0.05538
CentralEast	GO:1902183	regulation of shoot apical meristem development	0.00014	0.05538
CentralEast	GO:1901616	organic hydroxy compound catabolic process	0.00017	0.062764
CentralEast	GO:0044265	cellular macromolecule catabolic process	0.00019	0.0657637
CentralEast	GO:0009819	drought recovery	0.00023	0.07384
CentralEast	GO:0042447	hormone catabolic process	0.00024	0.07384
CentralEast	GO:0009733	response to auxin	0.00031	0.0903568
CentralEast	GO:0016487	farnesol metabolic process	0.00035	0.0946075
CentralEast	GO:1902182	shoot apical meristem development	0.00036	0.0946075
CentralEast	GO:0009955	adaxial/abaxial pattern specification	0.00038	0.0946075
CentralEast	GO:0034059	response to anoxia	0.0004	0.0946075
CentralEast	GO:0009057	macromolecule catabolic process	0.00041	0.0946075
CentralEast	GO:0010272	response to silver ion	0.0006	0.118144
CentralEast	GO:0046898	response to cycloheximide	0.0006	0.118144
CentralEast	GO:0060992	response to fungicide	0.0006	0.118144
CentralEast	GO:0071217	cellular response to external biotic stimulus	0.0006	0.118144
CentralEast	GO:0015850	organic hydroxy compound transport	0.00064	0.118144
CentralEast	GO:0030163	protein catabolic process	0.00064	0.118144
CentralEast	GO:0044550	secondary metabolite biosynthetic process	0.00084	0.150062
CentralEast	GO:1901575	organic substance catabolic process	0.00112	0.19383
CentralEast	GO:0006812	cation transport	0.00122	0.204738
CentralEast	GO:0080001	mucilage extrusion from seed coat	0.00169	0.275271
CentralEast	GO:1901654	response to ketone	0.00194	0.29446
CentralEast	GO:0009915	phloem sucrose loading	0.00207	0.29446
CentralEast	GO:0051410	detoxification of nitrogen compound	0.00207	0.29446
CentralEast	GO:0007389	pattern specification process	0.00208	0.29446
CentralEast	GO:0009056	catabolic process	0.00209	0.29446
CentralEast	GO:1902600	proton transmembrane transport	0.00217	0.29446
CentralEast	GO:2000024	regulation of leaf development	0.00218	0.29446
CentralEast	GO:0080167	response to karrikin	0.00229	0.301953
CentralEast	GO:0044281	small molecule metabolic process	0.00241	0.310386
CentralEast	GO:0044257	cellular protein catabolic process	0.00247	0.310883
CentralEast	GO:0009636	response to toxic substance	0.0027	0.326389
CentralEast	GO:0015718	monocarboxylic acid transport	0.00273	0.326389
CentralEast	GO:0009611	response to wounding	0.00277	0.326389
CentralEast	GO:0071310	cellular response to organic substance	0.00368	0.371318
CentralEast	GO:0009788	negative regulation of abscisic acid-activated signaling pathway	0.00372	0.371318
CentralEast	GO:1901420	negative regulation of response to alcohol	0.00372	0.371318
CentralEast	GO:1905958	negative regulation of cellular response to alcohol	0.00372	0.371318
CentralEast	GO:0044248	cellular catabolic process	0.00384	0.371318
CentralEast	GO:0009692	ethylene metabolic process	0.00394	0.371318
CentralEast	GO:0009693	ethylene biosynthetic process	0.00394	0.371318
CentralEast	GO:0043449	cellular alkene metabolic process	0.00394	0.371318
CentralEast	GO:0043450	alkene biosynthetic process	0.00394	0.371318
CentralEast	GO:1900673	olefin metabolic process	0.00394	0.371318
CentralEast	GO:1900674	olefin biosynthetic process	0.00394	0.371318
CentralEast	GO:0009403	toxin biosynthetic process	0.00397	0.371318
CentralEast	GO:0019499	cyanide metabolic process	0.00406	0.371318
CentralEast	GO:0009723	response to ethylene	0.00409	0.371318
CentralEast	GO:0051603	proteolysis involved in cellular protein catabolic process	0.00422	0.376941
CentralEast	GO:0044272	sulfur compound biosynthetic process	0.00442	0.388539
CentralEast	GO:0044282	small molecule catabolic process	0.00486	0.420542
CentralEast	GO:0098662	inorganic cation transmembrane transport	0.00585	0.49842
CentralEast	GO:0048638	regulation of developmental growth	0.00605	0.502553
CentralEast	GO:0072329	monocarboxylic acid catabolic process	0.00608	0.502553
CentralEast	GO:0006878	cellular copper ion homeostasis	0.00665	0.513388
CentralEast	GO:0070262	peptidyl-serine dephosphorylation	0.00665	0.513388
CentralEast	GO:0042445	hormone metabolic process	0.00677	0.513388
CentralEast	GO:0003002	regionalization	0.00678	0.513388
CentralEast	GO:1901565	organonitrogen compound catabolic process	0.00683	0.513388
CentralEast	GO:0048359	mucilage metabolic process involved in seed coat development	0.00686	0.513388
CentralEast	GO:1905177	tracheary element differentiation	0.00686	0.513388
CentralEast	GO:0019748	secondary metabolic process	0.00709	0.517366
CentralEast	GO:0048509	regulation of meristem development	0.0071	0.517366
CentralEast	GO:0042221	response to chemical	0.00731	0.5254
CentralEast	GO:0010035	response to inorganic substance	0.0074	0.5254
CentralEast	GO:0000578	embryonic axis specification	0.00802	0.541643
CentralEast	GO:0015770	sucrose transport	0.00802	0.541643
CentralEast	GO:1900057	positive regulation of leaf senescence	0.00802	0.541643
CentralEast	GO:1905623	positive regulation of leaf development	0.00802	0.541643
CentralEast	GO:0000160	phosphorelay signal transduction system	0.00838	0.559138
CentralEast	GO:0009686	gibberellin biosynthetic process	0.00862	0.561711
CentralEast	GO:0010043	response to zinc ion	0.00872	0.561711
CentralEast	GO:0010817	regulation of hormone levels	0.00874	0.561711
CentralEast	GO:0006811	ion transport	0.00892	0.561711
CentralEast	GO:0065008	regulation of biological quality	0.00894	0.561711
CentralEast	GO:0016102	diterpenoid biosynthetic process	0.00939	0.561711
CentralEast	GO:0015766	disaccharide transport	0.00955	0.561711
CentralEast	GO:0015772	oligosaccharide transport	0.00955	0.561711
CentralEast	GO:0009699	phenylpropanoid biosynthetic process	0.00959	0.561711
CentralEast	GO:0010038	response to metal ion	0.00961	0.561711
CentralEast	GO:0006421	asparaginyl-tRNA aminoacylation	0.0098	0.561711
CentralEast	GO:0019236	response to pheromone	0.0098	0.561711
CentralEast	GO:0016054	organic acid catabolic process	0.00984	0.561711
CentralEast	GO:0046395	carboxylic acid catabolic process	0.00984	0.561711
CentralEast	GO:0098655	cation transmembrane transport	0.00994	0.561711
CentralEast	GO:0009685	gibberellin metabolic process	0.01022	0.571701
CentralEast	GO:0009968	negative regulation of signal transduction	0.01091	0.587237
CentralEast	GO:0010648	negative regulation of cell communication	0.01091	0.587237
CentralEast	GO:0023057	negative regulation of signaling	0.01091	0.587237
CentralEast	GO:0010120	camalexin biosynthetic process	0.01124	0.587237
CentralEast	GO:0043666	regulation of phosphoprotein phosphatase activity	0.01124	0.587237
CentralEast	GO:0051512	positive regulation of unidimensional cell growth	0.01124	0.587237
CentralEast	GO:0052317	camalexin metabolic process	0.01124	0.587237
CentralEast	GO:0019752	carboxylic acid metabolic process	0.01144	0.5921
CentralEast	GO:0010393	galacturonan metabolic process	0.01184	0.607129
CentralEast	GO:0009736	cytokinin-activated signaling pathway	0.01207	0.60918
CentralEast	GO:0030001	metal ion transport	0.01221	0.60918
CentralEast	GO:0010033	response to organic substance	0.01223	0.60918
CentralEast	GO:0098660	inorganic ion transmembrane transport	0.01289	0.60918
CentralEast	GO:0016101	diterpenoid metabolic process	0.01297	0.60918
CentralEast	GO:0010189	vitamin E biosynthetic process	0.01309	0.60918
CentralEast	GO:0016093	polyprenol metabolic process	0.01309	0.60918
CentralEast	GO:0034308	primary alcohol metabolic process	0.01309	0.60918
CentralEast	GO:0035304	regulation of protein dephosphorylation	0.01309	0.60918
CentralEast	GO:0042360	vitamin E metabolic process	0.01309	0.60918
CentralEast	GO:0080113	regulation of seed growth	0.01309	0.60918
CentralEast	GO:0071368	cellular response to cytokinin stimulus	0.0137	0.632255
CentralEast	GO:0019725	cellular homeostasis	0.01401	0.633514
CentralEast	GO:0034605	cellular response to heat	0.01468	0.633514
CentralEast	GO:0036503	ERAD pathway	0.01472	0.633514
CentralEast	GO:0006775	fat-soluble vitamin metabolic process	0.0151	0.633514
CentralEast	GO:0009700	indole phytoalexin biosynthetic process	0.0151	0.633514
CentralEast	GO:0042362	fat-soluble vitamin biosynthetic process	0.0151	0.633514
CentralEast	GO:0043574	peroxisomal transport	0.0151	0.633514
CentralEast	GO:0046217	indole phytoalexin metabolic process	0.0151	0.633514
CentralEast	GO:0048759	xylem vessel member cell differentiation	0.0151	0.633514
CentralEast	GO:0052314	phytoalexin metabolic process	0.0151	0.633514
CentralEast	GO:0052315	phytoalexin biosynthetic process	0.0151	0.633514
CentralEast	GO:0080112	seed growth	0.0151	0.633514
CentralEast	GO:0009404	toxin metabolic process	0.01537	0.639993
CentralEast	GO:0010214	seed coat development	0.01738	0.698975
CentralEast	GO:0000712	resolution of meiotic recombination intermediates	0.01767	0.698975
CentralEast	GO:0010446	response to alkaline pH	0.01767	0.698975
CentralEast	GO:0070301	cellular response to hydrogen peroxide	0.01767	0.698975
CentralEast	GO:0071467	cellular response to pH	0.01767	0.698975
CentralEast	GO:0071469	cellular response to alkaline pH	0.01767	0.698975
CentralEast	GO:1900067	regulation of cellular response to alkaline pH	0.01767	0.698975
CentralEast	GO:0009696	salicylic acid metabolic process	0.01861	0.725405
CentralEast	GO:0009725	response to hormone	0.01893	0.725405
CentralEast	GO:0043436	oxoacid metabolic process	0.01896	0.725405
CentralEast	GO:0009698	phenylpropanoid metabolic process	0.01943	0.725405
CentralEast	GO:0018958	phenol-containing compound metabolic process	0.01948	0.725405
CentralEast	GO:0032509	endosome transport via multivesicular body sorting pathway	0.01962	0.725405
CentralEast	GO:0055070	copper ion homeostasis	0.01962	0.725405
CentralEast	GO:0080036	regulation of cytokinin-activated signaling pathway	0.01962	0.725405
CentralEast	GO:0009753	response to jasmonic acid	0.01968	0.725405
CentralEast	GO:0009755	hormone-mediated signaling pathway	0.01971	0.725405
CentralEast	GO:0006082	organic acid metabolic process	0.01988	0.725405
CentralEast	GO:0010193	response to ozone	0.01991	0.725405
CentralEast	GO:0009873	ethylene-activated signaling pathway	0.02139	0.773935
CentralEast	GO:0090351	seedling development	0.02157	0.773935
CentralEast	GO:0010345	suberin biosynthetic process	0.02213	0.773935
CentralEast	GO:0030433	ubiquitin-dependent ERAD pathway	0.02213	0.773935
CentralEast	GO:0006571	tyrosine biosynthetic process	0.02232	0.773935
CentralEast	GO:0007187	G protein-coupled receptor signaling pathway, coupled to cyclic nucleotide second messenger	0.02232	0.773935
CentralEast	GO:0007188	adenylate cyclase-modulating G protein-coupled receptor signaling pathway	0.02232	0.773935
CentralEast	GO:0009719	response to endogenous stimulus	0.02236	0.773935
CentralEast	GO:0006873	cellular ion homeostasis	0.02266	0.779448
CentralEast	GO:0071369	cellular response to ethylene stimulus	0.02289	0.782499
CentralEast	GO:0010921	regulation of phosphatase activity	0.0248	0.784644
CentralEast	GO:1902074	response to salt	0.0248	0.784644
CentralEast	GO:0030003	cellular cation homeostasis	0.02553	0.784644
CentralEast	GO:0006428	isoleucyl-tRNA aminoacylation	0.02651	0.784644
CentralEast	GO:0010421	hydrogen peroxide-mediated programmed cell death	0.02651	0.784644
CentralEast	GO:0017126	nucleologenesis	0.02651	0.784644
CentralEast	GO:0019310	inositol catabolic process	0.02651	0.784644
CentralEast	GO:0030466	chromatin silencing at silent mating-type cassette	0.02651	0.784644
CentralEast	GO:0031063	regulation of histone deacetylation	0.02651	0.784644
CentralEast	GO:0031099	regeneration	0.02651	0.784644
CentralEast	GO:0032324	molybdopterin cofactor biosynthetic process	0.02651	0.784644
CentralEast	GO:0035998	7,8-dihydroneopterin 3'-triphosphate biosynthetic process	0.02651	0.784644
CentralEast	GO:0036474	cell death in response to hydrogen peroxide	0.02651	0.784644
CentralEast	GO:0042246	tissue regeneration	0.02651	0.784644
CentralEast	GO:0045717	negative regulation of fatty acid biosynthetic process	0.02651	0.784644
CentralEast	GO:0048629	trichome patterning	0.02651	0.784644
CentralEast	GO:0051066	dihydrobiopterin metabolic process	0.02651	0.784644
CentralEast	GO:0061387	regulation of extent of cell growth	0.02651	0.784644
CentralEast	GO:0070966	nuclear-transcribed mRNA catabolic process, no-go decay	0.02651	0.784644
CentralEast	GO:0080166	stomium development	0.02651	0.784644
CentralEast	GO:0090311	regulation of protein deacetylation	0.02651	0.784644
CentralEast	GO:1902348	cellular response to strigolactone	0.02651	0.784644
CentralEast	GO:1905642	negative regulation of DNA methylation	0.02651	0.784644
CentralEast	GO:0010191	mucilage metabolic process	0.02669	0.784644
CentralEast	GO:0001736	establishment of planar polarity	0.02742	0.784644
CentralEast	GO:0001738	morphogenesis of a polarized epithelium	0.02742	0.784644
CentralEast	GO:0002009	morphogenesis of an epithelium	0.02742	0.784644
CentralEast	GO:0010244	response to low fluence blue light stimulus by blue low-fluence system	0.02742	0.784644
CentralEast	GO:0046039	GTP metabolic process	0.02742	0.784644
CentralEast	GO:0048729	tissue morphogenesis	0.02742	0.784644
CentralEast	GO:0030004	cellular monovalent inorganic cation homeostasis	0.02764	0.784644
CentralEast	GO:0071985	multivesicular body sorting pathway	0.02764	0.784644
CentralEast	GO:0032870	cellular response to hormone stimulus	0.02768	0.784644
CentralEast	GO:0009411	response to UV	0.02777	0.784644
CentralEast	GO:0019439	aromatic compound catabolic process	0.02815	0.791344
CentralEast	GO:0016197	endosomal transport	0.02876	0.796364
CentralEast	GO:0080022	primary root development	0.02876	0.796364
CentralEast	GO:0080050	regulation of seed development	0.02876	0.796364
CentralEast	GO:0051656	establishment of organelle localization	0.02891	0.796535
CentralEast	GO:1901698	response to nitrogen compound	0.02937	0.805203
CentralEast	GO:0046271	phenylpropanoid catabolic process	0.03062	0.819999
CentralEast	GO:0046274	lignin catabolic process	0.03062	0.819999
CentralEast	GO:0009902	chloroplast relocation	0.03065	0.819999
CentralEast	GO:0051667	establishment of plastid localization	0.03065	0.819999
CentralEast	GO:0071216	cellular response to biotic stimulus	0.03065	0.819999
CentralEast	GO:0006511	ubiquitin-dependent protein catabolic process	0.03128	0.828845
CentralEast	GO:1901361	organic cyclic compound catabolic process	0.03128	0.828845
CentralEast	GO:0055082	cellular chemical homeostasis	0.03147	0.829909
CentralEast	GO:0000956	nuclear-transcribed mRNA catabolic process	0.0324	0.847414
CentralEast	GO:0006308	DNA catabolic process	0.03293	0.847414
CentralEast	GO:0009094	L-phenylalanine biosynthetic process	0.03293	0.847414
CentralEast	GO:0051307	meiotic chromosome separation	0.03293	0.847414
CentralEast	GO:1902223	erythrose 4-phosphate/phosphoenolpyruvate family amino acid biosynthetic process	0.03293	0.847414
CentralEast	GO:0051640	organelle localization	0.03355	0.847414
CentralEast	GO:0009880	embryonic pattern specification	0.03382	0.847414
CentralEast	GO:0019750	chloroplast localization	0.03382	0.847414
CentralEast	GO:0035303	regulation of dephosphorylation	0.03382	0.847414
CentralEast	GO:0048639	positive regulation of developmental growth	0.03382	0.847414
CentralEast	GO:0051644	plastid localization	0.03382	0.847414
CentralEast	GO:0019941	modification-dependent protein catabolic process	0.03397	0.847414
CentralEast	GO:0035967	cellular response to topologically incorrect protein	0.03554	0.87855
CentralEast	GO:0042127	regulation of cell proliferation	0.0356	0.87855
CentralEast	GO:0071704	organic substance metabolic process	0.03576	0.87855
CentralEast	GO:0071495	cellular response to endogenous stimulus	0.03592	0.87855
CentralEast	GO:0006418	tRNA aminoacylation for protein translation	0.03613	0.87855
CentralEast	GO:0042446	hormone biosynthetic process	0.03617	0.87855
CentralEast	GO:1901615	organic hydroxy compound metabolic process	0.03659	0.884871
CentralEast	GO:0010492	maintenance of shoot apical meristem identity	0.03716	0.894748
CentralEast	GO:0043038	amino acid activation	0.0381	0.902002
CentralEast	GO:0043039	tRNA aminoacylation	0.0381	0.902002
CentralEast	GO:0051094	positive regulation of developmental process	0.03822	0.902002
CentralEast	GO:0000289	nuclear-transcribed mRNA poly(A) tail shortening	0.03884	0.902002
CentralEast	GO:0009757	hexose mediated signaling	0.03884	0.902002
CentralEast	GO:0010196	nonphotochemical quenching	0.03884	0.902002
CentralEast	GO:0120029	proton export across plasma membrane	0.03884	0.902002
CentralEast	GO:1990066	energy quenching	0.03884	0.902002
CentralEast	GO:0006470	protein dephosphorylation	0.03901	0.902002
CentralEast	GO:0043632	modification-dependent macromolecule catabolic process	0.03909	0.902002
CentralEast	GO:0000302	response to reactive oxygen species	0.04002	0.910819
CentralEast	GO:0009058	biosynthetic process	0.04003	0.910819
CentralEast	GO:0015711	organic anion transport	0.04012	0.910819
CentralEast	GO:0051510	regulation of unidimensional cell growth	0.04013	0.910819
CentralEast	GO:0035265	organ growth	0.04065	0.918856
CentralEast	GO:0015672	monovalent inorganic cation transport	0.04118	0.927052
CentralEast	GO:0034220	ion transmembrane transport	0.04176	0.936303
CentralEast	GO:0017144	drug metabolic process	0.04199	0.937457
CentralEast	GO:0009845	seed germination	0.04215	0.937457
CentralEast	GO:0048646	anatomical structure formation involved in morphogenesis	0.04233	0.937694
CentralEast	GO:0006979	response to oxidative stress	0.0428	0.944328
CentralEast	GO:0019321	pentose metabolic process	0.04431	0.965827
CentralEast	GO:0006949	syncytium formation	0.04511	0.965827
CentralEast	GO:0007164	establishment of tissue polarity	0.04511	0.965827
CentralEast	GO:0030641	regulation of cellular pH	0.04511	0.965827
CentralEast	GO:0051453	regulation of intracellular pH	0.04511	0.965827
CentralEast	GO:1900034	regulation of cellular response to heat	0.04511	0.965827
CentralEast	GO:0006721	terpenoid metabolic process	0.04592	0.965827
CentralEast	GO:0009740	gibberellic acid mediated signaling pathway	0.04808	0.965827
CentralEast	GO:0010143	cutin biosynthetic process	0.04812	0.965827
CentralEast	GO:0009743	response to carbohydrate	0.0483	0.965827
CentralEast	GO:0010224	response to UV-B	0.04833	0.965827
CentralEast	GO:0035966	response to topologically incorrect protein	0.04873	0.965827
CentralEast	GO:1901362	organic cyclic compound biosynthetic process	0.04896	0.965827
CentralEast	GO:1901576	organic substance biosynthetic process	0.04936	0.965827

## Sheet: IntHaploScore GO Terms
Supplementary Table 7. GO terms enriched for genes under selection by integrated haplotype score. To find genomic regions associated with natural selection, we estimated the fraction of SNP that have |iHS|>2.0 in each 100kbp window, with a slide of 10Kbp. The windows with the highest fraction are considered outliers.
Population	GO.ID	Term	pValue	FDR
Central	GO:0006559	L-phenylalanine catabolic process	3.4e-17	9.4146e-14
Central	GO:1902222	erythrose 4-phosphate/phosphoenolpyruvate family amino acid catabolic process	3.4e-17	9.4146e-14
Central	GO:0006558	L-phenylalanine metabolic process	1.9e-16	2.63055e-13
Central	GO:1902221	erythrose 4-phosphate/phosphoenolpyruvate family amino acid metabolic process	1.9e-16	2.63055e-13
Central	GO:0009074	aromatic amino acid family catabolic process	3.8e-15	4.20888e-12
Central	GO:1901606	alpha-amino acid catabolic process	4.8e-13	4.4304e-10
Central	GO:0009063	cellular amino acid catabolic process	1e-12	7.91143e-10
Central	GO:0030186	melatonin metabolic process	1.4e-12	8.61467e-10
Central	GO:0030187	melatonin biosynthetic process	1.4e-12	8.61467e-10
Central	GO:0009072	aromatic amino acid family metabolic process	3.2e-09	1.77216e-06
Central	GO:0051552	flavone metabolic process	4.9e-09	1.9383e-06
Central	GO:0051553	flavone biosynthetic process	4.9e-09	1.9383e-06
Central	GO:0051554	flavonol metabolic process	4.9e-09	1.9383e-06
Central	GO:0051555	flavonol biosynthetic process	4.9e-09	1.9383e-06
Central	GO:0016054	organic acid catabolic process	7.5e-09	2.59594e-06
Central	GO:0046395	carboxylic acid catabolic process	7.5e-09	2.59594e-06
Central	GO:0042435	indole-containing compound biosynthetic process	3.6e-08	1.17275e-05
Central	GO:0034754	cellular hormone metabolic process	8.9e-08	2.73823e-05
Central	GO:0042430	indole-containing compound metabolic process	4e-07	0.000116589
Central	GO:0044282	small molecule catabolic process	6.3e-07	0.000174447
Central	GO:0017144	drug metabolic process	6.7e-07	0.000176689
Central	GO:0045333	cellular respiration	8.2e-07	0.000206416
Central	GO:1901605	alpha-amino acid metabolic process	1.2e-06	0.000288939
Central	GO:0015980	energy derivation by oxidation of organic compounds	2.8e-06	0.0006461
Central	GO:0042737	drug catabolic process	5.6e-06	0.00124051
Central	GO:0010234	anther wall tapetum cell fate specification	4.6e-05	0.00943511
Central	GO:0015990	electron transport coupled proton transport	4.6e-05	0.00943511
Central	GO:0009813	flavonoid biosynthetic process	7.6e-05	0.0147043
Central	GO:0019439	aromatic compound catabolic process	7.7e-05	0.0147043
Central	GO:1901361	organic cyclic compound catabolic process	9.2e-05	0.0169832
Central	GO:0043604	amide biosynthetic process	0.0003	0.0535935
Central	GO:0006520	cellular amino acid metabolic process	0.00033	0.0571106
Central	GO:0009611	response to wounding	0.00036	0.0604145
Central	GO:0015886	heme transport	0.00052	0.0799933
Central	GO:0031554	regulation of DNA-templated transcription, termination	0.00052	0.0799933
Central	GO:1901678	iron coordination entity transport	0.00052	0.0799933
Central	GO:0009809	lignin biosynthetic process	0.00056	0.0838184
Central	GO:0051319	G2 phase	0.0006	0.0844545
Central	GO:0051325	interphase	0.0006	0.0844545
Central	GO:0065008	regulation of biological quality	0.00061	0.0844545
Central	GO:0009812	flavonoid metabolic process	0.00065	0.0877976
Central	GO:0032259	methylation	0.00115	0.151636
Central	GO:0022403	cell cycle phase	0.00124	0.152603
Central	GO:0044848	biological phase	0.00124	0.152603
Central	GO:0048657	anther wall tapetum cell differentiation	0.00124	0.152603
Central	GO:0048449	floral organ formation	0.00181	0.217908
Central	GO:0042446	hormone biosynthetic process	0.00195	0.229768
Central	GO:1901565	organonitrogen compound catabolic process	0.00216	0.248645
Central	GO:0048656	anther wall tapetum formation	0.0022	0.248645
Central	GO:0009699	phenylpropanoid biosynthetic process	0.00255	0.282438
Central	GO:0010269	response to selenium ion	0.003	0.32376
Central	GO:0009060	aerobic respiration	0.00304	0.32376
Central	GO:0043603	cellular amide metabolic process	0.00342	0.348103
Central	GO:0000726	non-recombinational repair	0.00352	0.348103
Central	GO:0006303	double-strand break repair via nonhomologous end joining	0.00352	0.348103
Central	GO:0048455	stamen formation	0.00352	0.348103
Central	GO:1902600	proton transmembrane transport	0.00367	0.356569
Central	GO:0010817	regulation of hormone levels	0.00482	0.419184
Central	GO:0000080	mitotic G1 phase	0.00492	0.419184
Central	GO:0000084	mitotic S phase	0.00492	0.419184
Central	GO:0000085	mitotic G2 phase	0.00492	0.419184
Central	GO:0051318	G1 phase	0.00492	0.419184
Central	GO:0051320	S phase	0.00492	0.419184
Central	GO:0051329	mitotic interphase	0.00492	0.419184
Central	GO:1900036	positive regulation of cellular response to heat	0.00492	0.419184
Central	GO:0048654	anther morphogenesis	0.00524	0.433121
Central	GO:0048655	anther wall tapetum morphogenesis	0.00524	0.433121
Central	GO:0009556	microsporogenesis	0.00712	0.57226
Central	GO:0006552	leucine catabolic process	0.00727	0.57226
Central	GO:0098763	mitotic cell cycle phase	0.00727	0.57226
Central	GO:0042631	cellular response to water deprivation	0.00744	0.57226
Central	GO:0071462	cellular response to water stimulus	0.00744	0.57226
Central	GO:0046148	pigment biosynthetic process	0.00827	0.627387
Central	GO:0010608	posttranscriptional regulation of gene expression	0.00841	0.628126
Central	GO:0009554	megasporogenesis	0.00862	0.628126
Central	GO:0048448	stamen morphogenesis	0.00862	0.628126
Central	GO:0009808	lignin metabolic process	0.00941	0.676787
Central	GO:0010424	DNA methylation on cytosine within a CG sequence	0.01003	0.703116
Central	GO:1903798	regulation of production of miRNAs involved in gene silencing by miRNA	0.01003	0.703116
Central	GO:0034293	sexual sporulation	0.01056	0.704594
Central	GO:0043934	sporulation	0.01056	0.704594
Central	GO:0048236	plant-type sporogenesis	0.01056	0.704594
Central	GO:0051865	protein autoubiquitination	0.01056	0.704594
Central	GO:0010050	vegetative phase change	0.01144	0.754223
Central	GO:0042445	hormone metabolic process	0.01166	0.759683
Central	GO:0048444	floral organ morphogenesis	0.01329	0.85107
Central	GO:0071472	cellular response to salt stress	0.01337	0.85107
Central	GO:0044550	secondary metabolite biosynthetic process	0.01386	0.872235
Central	GO:0031668	cellular response to extracellular stimulus	0.01646	1
Central	GO:0019953	sexual reproduction	0.01829	1
Central	GO:0010252	auxin homeostasis	0.01919	1
Central	GO:0006346	methylation-dependent chromatin silencing	0.02055	1
Central	GO:0010375	stomatal complex patterning	0.02057	1
Central	GO:0016441	posttranscriptional gene silencing	0.02231	1
Central	GO:0000414	regulation of histone H3-K36 methylation	0.02272	1
Central	GO:0006592	ornithine biosynthetic process	0.02272	1
Central	GO:0009301	snRNA transcription	0.02272	1
Central	GO:0016239	positive regulation of macroautophagy	0.02272	1
Central	GO:0033059	cellular pigmentation	0.02272	1
Central	GO:0036292	DNA rewinding	0.02272	1
Central	GO:0043482	cellular pigment accumulation	0.02272	1
Central	GO:0043696	dedifferentiation	0.02272	1
Central	GO:0043697	cell dedifferentiation	0.02272	1
Central	GO:0060184	cell cycle switching	0.02272	1
Central	GO:0060567	negative regulation of DNA-templated transcription, termination	0.02272	1
Central	GO:0071291	cellular response to selenium ion	0.02272	1
Central	GO:0072684	mitochondrial tRNA 3'-trailer cleavage, endonucleolytic	0.02272	1
Central	GO:0097198	histone H3-K36 trimethylation	0.02272	1
Central	GO:2000786	positive regulation of autophagosome assembly	0.02272	1
Central	GO:2001253	regulation of histone H3-K36 trimethylation	0.02272	1
Central	GO:0015985	energy coupled proton transport, down electrochemical gradient	0.02276	1
Central	GO:0015986	ATP synthesis coupled proton transport	0.02276	1
Central	GO:0042592	homeostatic process	0.02312	1
Central	GO:0022904	respiratory electron transport chain	0.02333	1
Central	GO:0035196	production of miRNAs involved in gene silencing by miRNA	0.02333	1
Central	GO:0048878	chemical homeostasis	0.02342	1
Central	GO:0009698	phenylpropanoid metabolic process	0.02378	1
Central	GO:0071496	cellular response to external stimulus	0.02378	1
Central	GO:0010338	leaf formation	0.02474	1
Central	GO:0009785	blue light signaling pathway	0.02508	1
Central	GO:0015988	energy coupled proton transmembrane transport, against electrochemical gradient	0.02508	1
Central	GO:0017004	cytochrome complex assembly	0.02508	1
Central	GO:0030522	intracellular receptor signaling pathway	0.02508	1
Central	GO:0071470	cellular response to osmotic stress	0.02518	1
Central	GO:0042440	pigment metabolic process	0.02701	1
Central	GO:1905393	plant organ formation	0.02757	1
Central	GO:0035195	gene silencing by miRNA	0.02797	1
Central	GO:0042147	retrograde transport, endosome to Golgi	0.02925	1
Central	GO:0044703	multi-organism reproductive process	0.03011	1
Central	GO:0003002	regionalization	0.03189	1
Central	GO:0000723	telomere maintenance	0.03274	1
Central	GO:0032200	telomere organization	0.03274	1
Central	GO:0010629	negative regulation of gene expression	0.03313	1
Central	GO:0060968	regulation of gene silencing	0.03397	1
Central	GO:0009083	branched-chain amino acid catabolic process	0.03406	1
Central	GO:0010199	organ boundary specification between lateral organs and the meristem	0.03406	1
Central	GO:0032776	DNA methylation on cytosine	0.03406	1
Central	GO:1900034	regulation of cellular response to heat	0.03406	1
Central	GO:1901617	organic hydroxy compound biosynthetic process	0.03627	1
Central	GO:1903046	meiotic cell cycle process	0.0374	1
Central	GO:0060966	regulation of gene silencing by RNA	0.03845	1
Central	GO:0006551	leucine metabolic process	0.03915	1
Central	GO:0060964	regulation of gene silencing by miRNA	0.03915	1
Central	GO:0006338	chromatin remodeling	0.04046	1
Central	GO:0007389	pattern specification process	0.04158	1
Central	GO:2000113	negative regulation of cellular macromolecule biosynthetic process	0.04334	1
Central	GO:0051321	meiotic cell cycle	0.04413	1
Central	GO:0009817	defense response to fungus, incompatible interaction	0.0445	1
Central	GO:0043044	ATP-dependent chromatin remodeling	0.0445	1
Central	GO:0071483	cellular response to blue light	0.04463	1
Central	GO:0009186	deoxyribonucleoside diphosphate metabolic process	0.04493	1
Central	GO:0010409	extensin metabolic process	0.04493	1
Central	GO:0010968	regulation of microtubule nucleation	0.04493	1
Central	GO:0016320	endoplasmic reticulum membrane fusion	0.04493	1
Central	GO:0031508	pericentric heterochromatin assembly	0.04493	1
Central	GO:0031937	positive regulation of chromatin silencing	0.04493	1
Central	GO:0033566	gamma-tubulin complex localization	0.04493	1
Central	GO:0036257	multivesicular body organization	0.04493	1
Central	GO:0036258	multivesicular body assembly	0.04493	1
Central	GO:0046622	positive regulation of organ growth	0.04493	1
Central	GO:0048445	carpel morphogenesis	0.04493	1
Central	GO:0048451	petal formation	0.04493	1
Central	GO:0048462	carpel formation	0.04493	1
Central	GO:0090063	positive regulation of microtubule nucleation	0.04493	1
Central	GO:0090143	nucleoid organization	0.04493	1
Central	GO:0090308	regulation of methylation-dependent chromatin silencing	0.04493	1
Central	GO:0090309	positive regulation of methylation-dependent chromatin silencing	0.04493	1
Central	GO:1901998	toxin transport	0.04493	1
Central	GO:1902007	regulation of toxin transport	0.04493	1
Central	GO:1902009	positive regulation of toxin transport	0.04493	1
Central	GO:2000142	regulation of DNA-templated transcription, initiation	0.04493	1
Central	GO:2000785	regulation of autophagosome assembly	0.04493	1
Central	GO:0001708	cell fate specification	0.04503	1
Central	GO:0010558	negative regulation of macromolecule biosynthetic process	0.0457	1
Central	GO:0009962	regulation of flavonoid biosynthetic process	0.04626	1
Central	GO:0006874	cellular calcium ion homeostasis	0.04789	1
Central	GO:0060249	anatomical structure homeostasis	0.04789	1
Central	GO:0072507	divalent inorganic cation homeostasis	0.04986	1
WestCoast	GO:0071490	cellular response to far red light	5.6e-09	3.10128e-05
WestCoast	GO:0051193	regulation of cofactor metabolic process	3.4e-07	0.00070148
WestCoast	GO:0034605	cellular response to heat	3.8e-07	0.00070148
WestCoast	GO:0070141	response to UV-A	6.8e-07	0.000753168
WestCoast	GO:0071492	cellular response to UV-A	6.8e-07	0.000753168
WestCoast	GO:0010380	regulation of chlorophyll biosynthetic process	1e-06	0.000923
WestCoast	GO:1901463	regulation of tetrapyrrole biosynthetic process	1.3e-06	0.00102849
WestCoast	GO:0090056	regulation of chlorophyll metabolic process	1.9e-06	0.00131528
WestCoast	GO:1901401	regulation of tetrapyrrole metabolic process	2.7e-06	0.0016614
WestCoast	GO:0071486	cellular response to high light intensity	3.6e-06	0.00199368
WestCoast	GO:0010117	photoprotection	9.2e-06	0.00463178
WestCoast	GO:0010030	positive regulation of seed germination	1.3e-05	0.0059995
WestCoast	GO:0071483	cellular response to blue light	1.6e-05	0.006816
WestCoast	GO:0071491	cellular response to red light	2.5e-05	0.00988929
WestCoast	GO:1900055	regulation of leaf senescence	3.1e-05	0.0114452
WestCoast	GO:0034644	cellular response to UV	3.9e-05	0.0134989
WestCoast	GO:0015995	chlorophyll biosynthetic process	4.6e-05	0.0136993
WestCoast	GO:0051240	positive regulation of multicellular organismal process	4.7e-05	0.0136993
WestCoast	GO:0071484	cellular response to light intensity	4.7e-05	0.0136993
WestCoast	GO:0006779	porphyrin-containing compound biosynthetic process	9.6e-05	0.0265824
WestCoast	GO:0010150	leaf senescence	0.00011	0.0290086
WestCoast	GO:0033014	tetrapyrrole biosynthetic process	0.00015	0.0361174
WestCoast	GO:0062012	regulation of small molecule metabolic process	0.00015	0.0361174
WestCoast	GO:0090693	plant organ senescence	0.00017	0.0392275
WestCoast	GO:2000026	regulation of multicellular organismal development	0.00019	0.0420888
WestCoast	GO:0010218	response to far red light	0.00025	0.0494464
WestCoast	GO:0010409	extensin metabolic process	0.00025	0.0494464
WestCoast	GO:0051094	positive regulation of developmental process	0.00025	0.0494464
WestCoast	GO:0062014	negative regulation of small molecule metabolic process	0.00029	0.05538
WestCoast	GO:0009405	pathogenesis	0.0003	0.05538
WestCoast	GO:0009637	response to blue light	0.00034	0.0570582
WestCoast	GO:0015994	chlorophyll metabolic process	0.00034	0.0570582
WestCoast	GO:0090332	stomatal closure	0.00034	0.0570582
WestCoast	GO:0031326	regulation of cellular biosynthetic process	0.00041	0.0667818
WestCoast	GO:0051239	regulation of multicellular organismal process	0.00043	0.0680383
WestCoast	GO:0009411	response to UV	0.00047	0.0723017
WestCoast	GO:0080187	floral organ senescence	0.0005	0.0748378
WestCoast	GO:0006778	porphyrin-containing compound metabolic process	0.00071	0.0947613
WestCoast	GO:0032877	positive regulation of DNA endoreduplication	0.00074	0.0947613
WestCoast	GO:0045740	positive regulation of DNA replication	0.00074	0.0947613
WestCoast	GO:0045793	positive regulation of cell size	0.00074	0.0947613
WestCoast	GO:2000105	positive regulation of DNA-dependent DNA replication	0.00074	0.0947613
WestCoast	GO:0007568	aging	0.00077	0.0947613
WestCoast	GO:0030656	regulation of vitamin metabolic process	0.00077	0.0947613
WestCoast	GO:0048096	chromatin-mediated maintenance of transcription	0.00077	0.0947613
WestCoast	GO:0006368	transcription elongation from RNA polymerase II promoter	0.0008	0.096313
WestCoast	GO:0033013	tetrapyrrole metabolic process	0.00084	0.098977
WestCoast	GO:1900056	negative regulation of leaf senescence	0.00092	0.099045
WestCoast	GO:1905622	negative regulation of leaf development	0.00092	0.099045
WestCoast	GO:0009889	regulation of biosynthetic process	0.00092	0.099045
WestCoast	GO:0009735	response to cytokinin	0.00093	0.099045
WestCoast	GO:0048582	positive regulation of post-embryonic development	0.00093	0.099045
WestCoast	GO:0009684	indoleacetic acid biosynthetic process	0.00099	0.103446
WestCoast	GO:0032958	inositol phosphate biosynthetic process	0.00124	0.124857
WestCoast	GO:0009408	response to heat	0.00124	0.124857
WestCoast	GO:1900457	regulation of brassinosteroid mediated signaling pathway	0.00137	0.130411
WestCoast	GO:0006014	D-ribose metabolic process	0.00146	0.130411
WestCoast	GO:0046137	negative regulation of vitamin metabolic process	0.00146	0.130411
WestCoast	GO:0051198	negative regulation of coenzyme metabolic process	0.00146	0.130411
WestCoast	GO:2000083	negative regulation of L-ascorbic acid biosynthetic process	0.00146	0.130411
WestCoast	GO:0010114	response to red light	0.00146	0.130411
WestCoast	GO:2000022	regulation of jasmonic acid mediated signaling pathway	0.00146	0.130411
WestCoast	GO:2000024	regulation of leaf development	0.00155	0.136252
WestCoast	GO:2000031	regulation of salicylic acid mediated signaling pathway	0.00173	0.139947
WestCoast	GO:0046148	pigment biosynthetic process	0.00179	0.139947
WestCoast	GO:0009683	indoleacetic acid metabolic process	0.00187	0.139947
WestCoast	GO:0010364	regulation of ethylene biosynthetic process	0.00187	0.139947
WestCoast	GO:0031335	regulation of sulfur amino acid metabolic process	0.00187	0.139947
WestCoast	GO:0051196	regulation of coenzyme metabolic process	0.00187	0.139947
WestCoast	GO:1900057	positive regulation of leaf senescence	0.00187	0.139947
WestCoast	GO:1900908	regulation of olefin metabolic process	0.00187	0.139947
WestCoast	GO:1900911	regulation of olefin biosynthetic process	0.00187	0.139947
WestCoast	GO:1905623	positive regulation of leaf development	0.00187	0.139947
WestCoast	GO:0009750	response to fructose	0.00187	0.139947
WestCoast	GO:0008285	negative regulation of cell proliferation	0.00194	0.14325
WestCoast	GO:0051188	cofactor biosynthetic process	0.00205	0.149339
WestCoast	GO:0045815	positive regulation of gene expression, epigenetic	0.00224	0.149339
WestCoast	GO:0009644	response to high light intensity	0.00226	0.149339
WestCoast	GO:0006952	defense response	0.0023	0.149339
WestCoast	GO:0006950	response to stress	0.00233	0.149339
WestCoast	GO:2000070	regulation of response to water deprivation	0.00236	0.149339
WestCoast	GO:0010366	negative regulation of ethylene biosynthetic process	0.0024	0.149339
WestCoast	GO:0031336	negative regulation of sulfur amino acid metabolic process	0.0024	0.149339
WestCoast	GO:0033239	negative regulation of cellular amine metabolic process	0.0024	0.149339
WestCoast	GO:0045763	negative regulation of cellular amino acid metabolic process	0.0024	0.149339
WestCoast	GO:0046621	negative regulation of organ growth	0.0024	0.149339
WestCoast	GO:0051175	negative regulation of sulfur metabolic process	0.0024	0.149339
WestCoast	GO:1900909	negative regulation of olefin metabolic process	0.0024	0.149339
WestCoast	GO:1900912	negative regulation of olefin biosynthetic process	0.0024	0.149339
WestCoast	GO:0009851	auxin biosynthetic process	0.00254	0.156295
WestCoast	GO:0009749	response to glucose	0.00257	0.156403
WestCoast	GO:0051865	protein autoubiquitination	0.00294	0.173135
WestCoast	GO:2001023	regulation of response to drug	0.00294	0.173135
WestCoast	GO:2001038	regulation of cellular response to drug	0.00294	0.173135
WestCoast	GO:0051241	negative regulation of multicellular organismal process	0.00297	0.173135
WestCoast	GO:0050896	response to stimulus	0.00312	0.179985
WestCoast	GO:0010104	regulation of ethylene-activated signaling pathway	0.00323	0.180684
WestCoast	GO:0045787	positive regulation of cell cycle	0.00323	0.180684
WestCoast	GO:0070297	regulation of phosphorelay signal transduction system	0.00323	0.180684
WestCoast	GO:0010029	regulation of seed germination	0.0034	0.188292
WestCoast	GO:0048518	positive regulation of biological process	0.00355	0.19141
WestCoast	GO:0051195	negative regulation of cofactor metabolic process	0.00356	0.19141
WestCoast	GO:0090506	axillary shoot meristem initiation	0.00356	0.19141
WestCoast	GO:0048831	regulation of shoot system development	0.00374	0.199155
WestCoast	GO:0006354	DNA-templated transcription, elongation	0.00388	0.203234
WestCoast	GO:1900140	regulation of seedling development	0.00389	0.203234
WestCoast	GO:0009746	response to hexose	0.00406	0.208188
WestCoast	GO:0010565	regulation of cellular ketone metabolic process	0.00406	0.208188
WestCoast	GO:0006570	tyrosine metabolic process	0.00419	0.212883
WestCoast	GO:1902531	regulation of intracellular signal transduction	0.00438	0.220513
WestCoast	GO:0050793	regulation of developmental process	0.0045	0.224514
WestCoast	GO:0034284	response to monosaccharide	0.00461	0.227948
WestCoast	GO:0043647	inositol phosphate metabolic process	0.00479	0.234752
WestCoast	GO:0042816	vitamin B6 metabolic process	0.00494	0.238856
WestCoast	GO:0032350	regulation of hormone metabolic process	0.00496	0.238856
WestCoast	GO:0080022	primary root development	0.00502	0.239662
WestCoast	GO:0046885	regulation of hormone biosynthetic process	0.00544	0.255311
WestCoast	GO:0090068	positive regulation of cell cycle process	0.00544	0.255311
WestCoast	GO:0048367	shoot system development	0.00556	0.25875
WestCoast	GO:0140115	export across plasma membrane	0.00615	0.283822
WestCoast	GO:0042440	pigment metabolic process	0.00623	0.285138
WestCoast	GO:0009817	defense response to fungus, incompatible interaction	0.0063	0.285979
WestCoast	GO:0043335	protein unfolding	0.00652	0.293559
WestCoast	GO:0051093	negative regulation of developmental process	0.0069	0.307424
WestCoast	GO:0031323	regulation of cellular metabolic process	0.00701	0.307424
WestCoast	GO:0010557	positive regulation of macromolecule biosynthetic process	0.00702	0.307424
WestCoast	GO:0010015	root morphogenesis	0.00705	0.307424
WestCoast	GO:0071446	cellular response to salicylic acid stimulus	0.00733	0.317137
WestCoast	GO:0009723	response to ethylene	0.00757	0.324982
WestCoast	GO:0048366	leaf development	0.00789	0.333113
WestCoast	GO:0090333	regulation of stomatal closure	0.00791	0.333113
WestCoast	GO:0006766	vitamin metabolic process	0.008	0.333113
WestCoast	GO:0009850	auxin metabolic process	0.008	0.333113
WestCoast	GO:0032351	negative regulation of hormone metabolic process	0.00829	0.33511
WestCoast	GO:0032353	negative regulation of hormone biosynthetic process	0.00829	0.33511
WestCoast	GO:0051446	positive regulation of meiotic cell cycle	0.00829	0.33511
WestCoast	GO:2000082	regulation of L-ascorbic acid biosynthetic process	0.00829	0.33511
WestCoast	GO:0051186	cofactor metabolic process	0.00868	0.343356
WestCoast	GO:0006767	water-soluble vitamin metabolic process	0.00868	0.343356
WestCoast	GO:0071489	cellular response to red or far red light	0.00868	0.343356
WestCoast	GO:0006417	regulation of translation	0.00908	0.356631
WestCoast	GO:0048580	regulation of post-embryonic development	0.00977	0.38103
WestCoast	GO:0042446	hormone biosynthetic process	0.01011	0.38766
WestCoast	GO:0009891	positive regulation of biosynthetic process	0.01014	0.38766
WestCoast	GO:0010224	response to UV-B	0.0102	0.38766
WestCoast	GO:0034248	regulation of cellular amide metabolic process	0.01025	0.38766
WestCoast	GO:0051171	regulation of nitrogen compound metabolic process	0.01029	0.38766
WestCoast	GO:0042762	regulation of sulfur metabolic process	0.01048	0.39215
WestCoast	GO:0031328	positive regulation of cellular biosynthetic process	0.01075	0.399554
WestCoast	GO:0051716	cellular response to stimulus	0.01128	0.416458
WestCoast	GO:0006558	L-phenylalanine metabolic process	0.01172	0.423981
WestCoast	GO:1902221	erythrose 4-phosphate/phosphoenolpyruvate family amino acid metabolic process	0.01172	0.423981
WestCoast	GO:0009266	response to temperature stimulus	0.01175	0.423981
WestCoast	GO:0042742	defense response to bacterium	0.01179	0.423981
WestCoast	GO:0007275	multicellular organism development	0.01188	0.424461
WestCoast	GO:0006749	glutathione metabolic process	0.01278	0.45369
WestCoast	GO:0009908	flower development	0.01357	0.456957
WestCoast	GO:0046173	polyol biosynthetic process	0.01374	0.456957
WestCoast	GO:0071236	cellular response to antibiotic	0.01391	0.456957
WestCoast	GO:0009742	brassinosteroid mediated signaling pathway	0.01461	0.456957
WestCoast	GO:0043401	steroid hormone mediated signaling pathway	0.01461	0.456957
WestCoast	GO:0048545	response to steroid hormone	0.01461	0.456957
WestCoast	GO:0071383	cellular response to steroid hormone stimulus	0.01461	0.456957
WestCoast	GO:0120029	proton export across plasma membrane	0.01474	0.456957
WestCoast	GO:0010082	regulation of root meristem growth	0.01494	0.456957
WestCoast	GO:0071704	organic substance metabolic process	0.01517	0.456957
WestCoast	GO:0071367	cellular response to brassinosteroid stimulus	0.01525	0.456957
WestCoast	GO:0031325	positive regulation of cellular metabolic process	0.01569	0.456957
WestCoast	GO:0007202	activation of phospholipase C activity	0.01576	0.456957
WestCoast	GO:0009848	indoleacetic acid biosynthetic process via tryptophan	0.01576	0.456957
WestCoast	GO:0010517	regulation of phospholipase activity	0.01576	0.456957
WestCoast	GO:0010518	positive regulation of phospholipase activity	0.01576	0.456957
WestCoast	GO:0010863	positive regulation of phospholipase C activity	0.01576	0.456957
WestCoast	GO:0010919	regulation of inositol phosphate biosynthetic process	0.01576	0.456957
WestCoast	GO:0019279	L-methionine biosynthetic process from L-homoserine via cystathionine	0.01576	0.456957
WestCoast	GO:0032959	inositol trisphosphate biosynthetic process	0.01576	0.456957
WestCoast	GO:0032960	regulation of inositol trisphosphate biosynthetic process	0.01576	0.456957
WestCoast	GO:0033358	UDP-L-arabinose biosynthetic process	0.01576	0.456957
WestCoast	GO:0045226	extracellular polysaccharide biosynthetic process	0.01576	0.456957
WestCoast	GO:0045227	capsule polysaccharide biosynthetic process	0.01576	0.456957
WestCoast	GO:0045230	capsule organization	0.01576	0.456957
WestCoast	GO:0046369	galactose biosynthetic process	0.01576	0.456957
WestCoast	GO:0046379	extracellular polysaccharide metabolic process	0.01576	0.456957
WestCoast	GO:0060191	regulation of lipase activity	0.01576	0.456957
WestCoast	GO:0060193	positive regulation of lipase activity	0.01576	0.456957
WestCoast	GO:0071266	'de novo' L-methionine biosynthetic process	0.01576	0.456957
WestCoast	GO:0071578	zinc ion import across plasma membrane	0.01576	0.456957
WestCoast	GO:0090356	negative regulation of auxin metabolic process	0.01576	0.456957
WestCoast	GO:1900274	regulation of phospholipase C activity	0.01576	0.456957
WestCoast	GO:1901996	regulation of indoleacetic acid biosynthetic process via tryptophan	0.01576	0.456957
WestCoast	GO:1901997	negative regulation of indoleacetic acid biosynthetic process via tryptophan	0.01576	0.456957
WestCoast	GO:0006521	regulation of cellular amino acid metabolic process	0.0162	0.464848
WestCoast	GO:0033238	regulation of cellular amine metabolic process	0.0162	0.464848
WestCoast	GO:0009642	response to light intensity	0.0164	0.46718
WestCoast	GO:1901566	organonitrogen compound biosynthetic process	0.01645	0.46718
WestCoast	GO:0047484	regulation of response to osmotic stress	0.01654	0.467339
WestCoast	GO:0090567	reproductive shoot system development	0.01717	0.481918
WestCoast	GO:0048640	negative regulation of developmental growth	0.01723	0.481918
WestCoast	GO:1903959	regulation of anion transmembrane transport	0.01752	0.487567
WestCoast	GO:0048731	system development	0.01774	0.491221
WestCoast	GO:0042435	indole-containing compound biosynthetic process	0.01803	0.494582
WestCoast	GO:0034641	cellular nitrogen compound metabolic process	0.01804	0.494582
WestCoast	GO:0099402	plant organ development	0.01834	0.50033
WestCoast	GO:0006915	apoptotic process	0.01936	0.524436
WestCoast	GO:0044281	small molecule metabolic process	0.01947	0.524436
WestCoast	GO:0009744	response to sucrose	0.01966	0.524436
WestCoast	GO:0006807	nitrogen compound metabolic process	0.01977	0.524436
WestCoast	GO:0010384	cell wall proteoglycan metabolic process	0.0199	0.524436
WestCoast	GO:0010404	cell wall hydroxyproline-rich glycoprotein metabolic process	0.0199	0.524436
WestCoast	GO:0051054	positive regulation of DNA metabolic process	0.0199	0.524436
WestCoast	GO:0034285	response to disaccharide	0.02031	0.524436
WestCoast	GO:0009110	vitamin biosynthetic process	0.02031	0.524436
WestCoast	GO:0009863	salicylic acid mediated signaling pathway	0.02031	0.524436
WestCoast	GO:0008361	regulation of cell size	0.02036	0.524436
WestCoast	GO:0010604	positive regulation of macromolecule metabolic process	0.02036	0.524436
WestCoast	GO:0009845	seed germination	0.02128	0.545596
WestCoast	GO:0044283	small molecule biosynthetic process	0.02161	0.551503
WestCoast	GO:0042445	hormone metabolic process	0.02205	0.560151
WestCoast	GO:0010074	maintenance of meristem identity	0.02245	0.567708
WestCoast	GO:0009649	entrainment of circadian clock	0.02273	0.572176
WestCoast	GO:0010223	secondary shoot formation	0.02336	0.577534
WestCoast	GO:0010346	shoot axis formation	0.02336	0.577534
WestCoast	GO:0017148	negative regulation of translation	0.02336	0.577534
WestCoast	GO:0044070	regulation of anion transport	0.02336	0.577534
WestCoast	GO:0042364	water-soluble vitamin biosynthetic process	0.02355	0.579644
WestCoast	GO:1901564	organonitrogen compound metabolic process	0.02437	0.593493
WestCoast	GO:0009692	ethylene metabolic process	0.02497	0.593493
WestCoast	GO:0009693	ethylene biosynthetic process	0.02497	0.593493
WestCoast	GO:0043449	cellular alkene metabolic process	0.02497	0.593493
WestCoast	GO:0043450	alkene biosynthetic process	0.02497	0.593493
WestCoast	GO:0045926	negative regulation of growth	0.02497	0.593493
WestCoast	GO:1900673	olefin metabolic process	0.02497	0.593493
WestCoast	GO:1900674	olefin biosynthetic process	0.02497	0.593493
WestCoast	GO:0002790	peptide secretion	0.0257	0.603079
WestCoast	GO:0009306	protein secretion	0.0257	0.603079
WestCoast	GO:0046620	regulation of organ growth	0.0257	0.603079
WestCoast	GO:0000096	sulfur amino acid metabolic process	0.02583	0.603572
WestCoast	GO:0044271	cellular nitrogen compound biosynthetic process	0.02597	0.604294
WestCoast	GO:0046165	alcohol biosynthetic process	0.02636	0.608949
WestCoast	GO:0010608	posttranscriptional regulation of gene expression	0.02639	0.608949
WestCoast	GO:0009416	response to light stimulus	0.02665	0.612397
WestCoast	GO:0009791	post-embryonic development	0.0268	0.613299
WestCoast	GO:0048827	phyllome development	0.02695	0.614194
WestCoast	GO:0050832	defense response to fungus	0.02739	0.621663
WestCoast	GO:0034249	negative regulation of cellular amide metabolic process	0.02835	0.634445
WestCoast	GO:0051173	positive regulation of nitrogen compound metabolic process	0.02855	0.634445
WestCoast	GO:0006108	malate metabolic process	0.02883	0.634445
WestCoast	GO:0009310	amine catabolic process	0.02883	0.634445
WestCoast	GO:0042402	cellular biogenic amine catabolic process	0.02883	0.634445
WestCoast	GO:0045912	negative regulation of carbohydrate metabolic process	0.02883	0.634445
WestCoast	GO:0045935	positive regulation of nucleobase-containing compound metabolic process	0.02988	0.634445
WestCoast	GO:0001763	morphogenesis of a branching structure	0.03013	0.634445
WestCoast	GO:0009893	positive regulation of metabolic process	0.03073	0.634445
WestCoast	GO:0071482	cellular response to light stimulus	0.031	0.634445
WestCoast	GO:0009639	response to red or far red light	0.03105	0.634445
WestCoast	GO:0000186	activation of MAPKK activity	0.03128	0.634445
WestCoast	GO:0002119	nematode larval development	0.03128	0.634445
WestCoast	GO:0002164	larval development	0.03128	0.634445
WestCoast	GO:0006983	ER overload response	0.03128	0.634445
WestCoast	GO:0008616	queuosine biosynthetic process	0.03128	0.634445
WestCoast	GO:0009398	FMN biosynthetic process	0.03128	0.634445
WestCoast	GO:0009443	pyridoxal 5'-phosphate salvage	0.03128	0.634445
WestCoast	GO:0010866	regulation of triglyceride biosynthetic process	0.03128	0.634445
WestCoast	GO:0015750	pentose transmembrane transport	0.03128	0.634445
WestCoast	GO:0015751	arabinose transmembrane transport	0.03128	0.634445
WestCoast	GO:0034497	protein localization to phagophore assembly site	0.03128	0.634445
WestCoast	GO:0042817	pyridoxal metabolic process	0.03128	0.634445
WestCoast	GO:0042882	L-arabinose transmembrane transport	0.03128	0.634445
WestCoast	GO:0044208	'de novo' AMP biosynthetic process	0.03128	0.634445
WestCoast	GO:0046116	queuosine metabolic process	0.03128	0.634445
WestCoast	GO:0046444	FMN metabolic process	0.03128	0.634445
WestCoast	GO:0061062	regulation of nematode larval development	0.03128	0.634445
WestCoast	GO:1903730	regulation of phosphatidate phosphatase activity	0.03128	0.634445
WestCoast	GO:0009617	response to bacterium	0.03139	0.634445
WestCoast	GO:0006029	proteoglycan metabolic process	0.0321	0.644093
WestCoast	GO:0010078	maintenance of root meristem identity	0.0321	0.644093
WestCoast	GO:0018130	heterocycle biosynthetic process	0.03265	0.652408
WestCoast	GO:0009743	response to carbohydrate	0.03275	0.652408
WestCoast	GO:0050794	regulation of cellular process	0.03297	0.654437
WestCoast	GO:0009314	response to radiation	0.03362	0.659472
WestCoast	GO:0033554	cellular response to stress	0.03362	0.659472
WestCoast	GO:0035690	cellular response to drug	0.0337	0.659472
WestCoast	GO:0071478	cellular response to radiation	0.0337	0.659472
WestCoast	GO:0098542	defense response to other organism	0.03426	0.66807
WestCoast	GO:0080113	regulation of seed growth	0.03551	0.690015
WestCoast	GO:0009620	response to fungus	0.03606	0.698253
WestCoast	GO:0048364	root development	0.03628	0.700065
WestCoast	GO:0042430	indole-containing compound metabolic process	0.03682	0.708018
WestCoast	GO:0022622	root system development	0.03712	0.711317
WestCoast	GO:0009733	response to auxin	0.03726	0.711538
WestCoast	GO:0001709	cell fate determination	0.03906	0.73614
WestCoast	GO:0051445	regulation of meiotic cell cycle	0.03906	0.73614
WestCoast	GO:0080112	seed growth	0.03906	0.73614
WestCoast	GO:0090351	seedling development	0.03908	0.73614
WestCoast	GO:0080090	regulation of primary metabolic process	0.04002	0.751291
WestCoast	GO:0019222	regulation of metabolic process	0.04113	0.76952
WestCoast	GO:0051781	positive regulation of cell division	0.04273	0.796763
WestCoast	GO:0009404	toxin metabolic process	0.04288	0.796877
WestCoast	GO:0012501	programmed cell death	0.04418	0.81829
WestCoast	GO:0071407	cellular response to organic cyclic compound	0.04443	0.820178
WestCoast	GO:0034765	regulation of ion transmembrane transport	0.04643	0.821
WestCoast	GO:0036003	positive regulation of transcription from RNA polymerase II promoter in response to stress	0.04652	0.821
WestCoast	GO:0061408	positive regulation of transcription from RNA polymerase II promoter in response to heat stress	0.04652	0.821
WestCoast	GO:0080036	regulation of cytokinin-activated signaling pathway	0.04652	0.821
WestCoast	GO:0003400	regulation of COPII vesicle coating	0.04655	0.821
WestCoast	GO:0006984	ER-nucleus signaling pathway	0.04655	0.821
WestCoast	GO:0010372	positive regulation of gibberellin biosynthetic process	0.04655	0.821
WestCoast	GO:0015904	tetracycline transport	0.04655	0.821
WestCoast	GO:0046136	positive regulation of vitamin metabolic process	0.04655	0.821
WestCoast	GO:0055047	generative cell mitosis	0.04655	0.821
WestCoast	GO:0090113	regulation of ER to Golgi vesicle-mediated transport by GTP hydrolysis	0.04655	0.821
WestCoast	GO:0090207	regulation of triglyceride metabolic process	0.04655	0.821
WestCoast	GO:1904965	regulation of vitamin E biosynthetic process	0.04655	0.821
WestCoast	GO:1904966	positive regulation of vitamin E biosynthetic process	0.04655	0.821
WestCoast	GO:0010628	positive regulation of gene expression	0.0484	0.850918
WestCoast	GO:0019827	stem cell population maintenance	0.04881	0.852712
WestCoast	GO:0098727	maintenance of cell number	0.04881	0.852712
CentralNorth	GO:0045851	pH reduction	9.4e-17	5.20572e-13
CentralNorth	GO:0006885	regulation of pH	5.2e-12	1.43988e-08
CentralNorth	GO:0055067	monovalent inorganic cation homeostasis	2.9e-09	5.3534e-06
CentralNorth	GO:0006558	L-phenylalanine metabolic process	1.9e-06	0.00210444
CentralNorth	GO:1902221	erythrose 4-phosphate/phosphoenolpyruvate family amino acid metabolic process	1.9e-06	0.00210444
CentralNorth	GO:0006559	L-phenylalanine catabolic process	4.1e-06	0.00324369
CentralNorth	GO:1902222	erythrose 4-phosphate/phosphoenolpyruvate family amino acid catabolic process	4.1e-06	0.00324369
CentralNorth	GO:0012501	programmed cell death	1.2e-05	0.008307
CentralNorth	GO:0009074	aromatic amino acid family catabolic process	2.1e-05	0.0106145
CentralNorth	GO:0050801	ion homeostasis	2.1e-05	0.0106145
CentralNorth	GO:0098771	inorganic ion homeostasis	2.2e-05	0.0106145
CentralNorth	GO:0048096	chromatin-mediated maintenance of transcription	2.3e-05	0.0106145
CentralNorth	GO:0090058	metaxylem development	3.4e-05	0.0142406
CentralNorth	GO:0008219	cell death	3.6e-05	0.0142406
CentralNorth	GO:0055080	cation homeostasis	4e-05	0.014768
CentralNorth	GO:0006952	defense response	4.4e-05	0.0150757
CentralNorth	GO:0006368	transcription elongation from RNA polymerase II promoter	4.8e-05	0.0150757
CentralNorth	GO:0043067	regulation of programmed cell death	4.9e-05	0.0150757
CentralNorth	GO:0009826	unidimensional cell growth	9.3e-05	0.0271071
CentralNorth	GO:0045815	positive regulation of gene expression, epigenetic	0.00011	0.030459
CentralNorth	GO:0032989	cellular component morphogenesis	0.00014	0.03692
CentralNorth	GO:0010167	response to nitrate	0.00017	0.041535
CentralNorth	GO:0042126	nitrate metabolic process	0.00018	0.041535
CentralNorth	GO:0042128	nitrate assimilation	0.00018	0.041535
CentralNorth	GO:0071941	nitrogen cycle metabolic process	0.00022	0.0487344
CentralNorth	GO:0009611	response to wounding	0.00024	0.05112
CentralNorth	GO:0045935	positive regulation of nucleobase-containing compound metabolic process	0.00027	0.05538
CentralNorth	GO:0009072	aromatic amino acid family metabolic process	0.00029	0.0573579
CentralNorth	GO:0050896	response to stimulus	0.00031	0.059072
CentralNorth	GO:0048856	anatomical structure development	0.00032	0.059072
CentralNorth	GO:0006354	DNA-templated transcription, elongation	0.00037	0.0617091
CentralNorth	GO:0015706	nitrate transport	0.00037	0.0617091
CentralNorth	GO:2001057	reactive nitrogen species metabolic process	0.00038	0.0617091
CentralNorth	GO:0010981	regulation of cell wall macromolecule metabolic process	0.00038	0.0617091
CentralNorth	GO:0060560	developmental growth involved in morphogenesis	0.00039	0.0617091
CentralNorth	GO:0032502	developmental process	0.0005	0.0769167
CentralNorth	GO:0000902	cell morphogenesis	0.00059	0.0796088
CentralNorth	GO:1901606	alpha-amino acid catabolic process	0.00065	0.0796088
CentralNorth	GO:0032877	positive regulation of DNA endoreduplication	0.00068	0.0796088
CentralNorth	GO:0043153	entrainment of circadian clock by photoperiod	0.00068	0.0796088
CentralNorth	GO:0045740	positive regulation of DNA replication	0.00068	0.0796088
CentralNorth	GO:0045793	positive regulation of cell size	0.00068	0.0796088
CentralNorth	GO:2000105	positive regulation of DNA-dependent DNA replication	0.00068	0.0796088
CentralNorth	GO:0043068	positive regulation of programmed cell death	0.00069	0.0796088
CentralNorth	GO:0051552	flavone metabolic process	0.00069	0.0796088
CentralNorth	GO:0051553	flavone biosynthetic process	0.00069	0.0796088
CentralNorth	GO:0051554	flavonol metabolic process	0.00069	0.0796088
CentralNorth	GO:0051555	flavonol biosynthetic process	0.00069	0.0796088
CentralNorth	GO:0010557	positive regulation of macromolecule biosynthetic process	0.00079	0.0892861
CentralNorth	GO:0009063	cellular amino acid catabolic process	0.00083	0.0912141
CentralNorth	GO:1903338	regulation of cell wall organization or biogenesis	0.00084	0.0912141
CentralNorth	GO:0010941	regulation of cell death	0.00088	0.09372
CentralNorth	GO:0051173	positive regulation of nitrogen compound metabolic process	0.00094	0.0982211
CentralNorth	GO:0031325	positive regulation of cellular metabolic process	0.00113	0.115888
CentralNorth	GO:0031328	positive regulation of cellular biosynthetic process	0.00141	0.141974
CentralNorth	GO:0009816	defense response to bacterium, incompatible interaction	0.00154	0.152295
CentralNorth	GO:0005996	monosaccharide metabolic process	0.00209	0.20306
CentralNorth	GO:0045893	positive regulation of transcription, DNA-templated	0.00214	0.204333
CentralNorth	GO:1902680	positive regulation of RNA biosynthetic process	0.00238	0.217054
CentralNorth	GO:1903508	positive regulation of nucleic acid-templated transcription	0.00238	0.217054
CentralNorth	GO:0048878	chemical homeostasis	0.00243	0.217054
CentralNorth	GO:0048522	positive regulation of cellular process	0.00243	0.217054
CentralNorth	GO:0048869	cellular developmental process	0.00257	0.225915
CentralNorth	GO:0031347	regulation of defense response	0.00273	0.23623
CentralNorth	GO:0017148	negative regulation of translation	0.0028	0.23856
CentralNorth	GO:0009891	positive regulation of biosynthetic process	0.00314	0.2535
CentralNorth	GO:0051254	positive regulation of RNA metabolic process	0.00323	0.2535
CentralNorth	GO:0019742	pentacyclic triterpenoid metabolic process	0.00324	0.2535
CentralNorth	GO:0019745	pentacyclic triterpenoid biosynthetic process	0.00324	0.2535
CentralNorth	GO:0048759	xylem vessel member cell differentiation	0.00324	0.2535
CentralNorth	GO:0045491	xylan metabolic process	0.00325	0.2535
CentralNorth	GO:0034249	negative regulation of cellular amide metabolic process	0.00368	0.283053
CentralNorth	GO:0016104	triterpenoid biosynthetic process	0.00374	0.283728
CentralNorth	GO:0016049	cell growth	0.00419	0.313571
CentralNorth	GO:0090696	post-embryonic plant organ development	0.00445	0.328588
CentralNorth	GO:0046148	pigment biosynthetic process	0.0046	0.335195
CentralNorth	GO:0090068	positive regulation of cell cycle process	0.00487	0.350261
CentralNorth	GO:0030186	melatonin metabolic process	0.00553	0.38766
CentralNorth	GO:0030187	melatonin biosynthetic process	0.00553	0.38766
CentralNorth	GO:0009893	positive regulation of metabolic process	0.00591	0.40912
CentralNorth	GO:0045493	xylan catabolic process	0.00603	0.412273
CentralNorth	GO:0006722	triterpenoid metabolic process	0.00619	0.418051
CentralNorth	GO:0010604	positive regulation of macromolecule metabolic process	0.00698	0.465726
CentralNorth	GO:0031221	arabinan metabolic process	0.00768	0.500375
CentralNorth	GO:0031222	arabinan catabolic process	0.00768	0.500375
CentralNorth	GO:0048528	post-embryonic root development	0.00779	0.500966
CentralNorth	GO:0048589	developmental growth	0.00787	0.500966
CentralNorth	GO:1901617	organic hydroxy compound biosynthetic process	0.00823	0.517929
CentralNorth	GO:0009785	blue light signaling pathway	0.00853	0.5231
CentralNorth	GO:0030522	intracellular receptor signaling pathway	0.00853	0.5231
CentralNorth	GO:0010628	positive regulation of gene expression	0.00864	0.5231
CentralNorth	GO:0006950	response to stress	0.00869	0.5231
CentralNorth	GO:1905177	tracheary element differentiation	0.00941	0.559691
CentralNorth	GO:0010236	plastoquinone biosynthetic process	0.0095	0.559691
CentralNorth	GO:0019318	hexose metabolic process	0.00993	0.578867
CentralNorth	GO:0016108	tetraterpenoid metabolic process	0.01024	0.58463
CentralNorth	GO:0016116	carotenoid metabolic process	0.01024	0.58463
CentralNorth	GO:0006338	chromatin remodeling	0.01088	0.602534
CentralNorth	GO:0010214	seed coat development	0.01088	0.602534
CentralNorth	GO:0010942	positive regulation of cell death	0.01088	0.602534
CentralNorth	GO:0044282	small molecule catabolic process	0.01099	0.6026
CentralNorth	GO:0009626	plant-type hypersensitive response	0.01122	0.603266
CentralNorth	GO:0034050	host programmed cell death induced by symbiont	0.01122	0.603266
CentralNorth	GO:0048527	lateral root development	0.01151	0.612908
CentralNorth	GO:1901347	negative regulation of secondary cell wall biogenesis	0.01366	0.710106
CentralNorth	GO:1903339	negative regulation of cell wall organization or biogenesis	0.01366	0.710106
CentralNorth	GO:0042440	pigment metabolic process	0.01372	0.710106
CentralNorth	GO:0001700	embryonic development via the syncytial blastoderm	0.01515	0.723282
CentralNorth	GO:0006307	DNA dealkylation involved in DNA repair	0.01515	0.723282
CentralNorth	GO:0009792	embryo development ending in birth or egg hatching	0.01515	0.723282
CentralNorth	GO:0018160	peptidyl-pyrromethane cofactor linkage	0.01515	0.723282
CentralNorth	GO:0030951	establishment or maintenance of microtubule cytoskeleton polarity	0.01515	0.723282
CentralNorth	GO:0030952	establishment or maintenance of cytoskeleton polarity	0.01515	0.723282
CentralNorth	GO:0035511	oxidative DNA demethylation	0.01515	0.723282
CentralNorth	GO:0043496	regulation of protein homodimerization activity	0.01515	0.723282
CentralNorth	GO:0070989	oxidative demethylation	0.01515	0.723282
CentralNorth	GO:0010073	meristem maintenance	0.01546	0.731773
CentralNorth	GO:0016310	phosphorylation	0.01562	0.733081
CentralNorth	GO:0071483	cellular response to blue light	0.01576	0.733436
CentralNorth	GO:0080060	integument development	0.01598	0.737477
CentralNorth	GO:0006468	protein phosphorylation	0.01672	0.765251
CentralNorth	GO:0006915	apoptotic process	0.01699	0.771235
CentralNorth	GO:0010410	hemicellulose metabolic process	0.0182	0.819444
CentralNorth	GO:0051054	positive regulation of DNA metabolic process	0.01846	0.824447
CentralNorth	GO:0042592	homeostatic process	0.0199	0.88165
CentralNorth	GO:0048229	gametophyte development	0.02104	0.912472
CentralNorth	GO:0045787	positive regulation of cell cycle	0.02106	0.912472
CentralNorth	GO:0009649	entrainment of circadian clock	0.02109	0.912472
CentralNorth	GO:0016054	organic acid catabolic process	0.02183	0.929958
CentralNorth	GO:0046395	carboxylic acid catabolic process	0.02183	0.929958
CentralNorth	GO:0006006	glucose metabolic process	0.02252	0.952029
CentralNorth	GO:0017144	drug metabolic process	0.02284	0.958242
CentralNorth	GO:0009653	anatomical structure morphogenesis	0.02372	0.972
CentralNorth	GO:0042335	cuticle development	0.02379	0.972
CentralNorth	GO:0002790	peptide secretion	0.02387	0.972
CentralNorth	GO:0009306	protein secretion	0.02387	0.972
CentralNorth	GO:0048583	regulation of response to stimulus	0.02429	0.981883
CentralNorth	GO:0010027	thylakoid membrane organization	0.02488	0.991418
CentralNorth	GO:1901615	organic hydroxy compound metabolic process	0.02493	0.991418
CentralNorth	GO:0006366	transcription by RNA polymerase II	0.02542	0.991418
CentralNorth	GO:0006721	terpenoid metabolic process	0.02558	0.991418
CentralNorth	GO:0016109	tetraterpenoid biosynthetic process	0.0256	0.991418
CentralNorth	GO:0016117	carotenoid biosynthetic process	0.0256	0.991418
CentralNorth	GO:0051130	positive regulation of cellular component organization	0.02611	1
CentralNorth	GO:0046364	monosaccharide biosynthetic process	0.02714	1
CentralNorth	GO:0006417	regulation of translation	0.02888	1
CentralNorth	GO:0000741	karyogamy	0.02889	1
CentralNorth	GO:0010197	polar nucleus fusion	0.02889	1
CentralNorth	GO:0051512	positive regulation of unidimensional cell growth	0.02983	1
CentralNorth	GO:0007167	enzyme linked receptor protein signaling pathway	0.03007	1
CentralNorth	GO:0007178	transmembrane receptor protein serine/threonine kinase signaling pathway	0.03007	1
CentralNorth	GO:0010350	cellular response to magnesium starvation	0.03007	1
CentralNorth	GO:0031115	negative regulation of microtubule polymerization	0.03007	1
CentralNorth	GO:0032026	response to magnesium ion	0.03007	1
CentralNorth	GO:0046475	glycerophospholipid catabolic process	0.03007	1
CentralNorth	GO:0071281	cellular response to iron ion	0.03007	1
CentralNorth	GO:0071286	cellular response to magnesium ion	0.03007	1
CentralNorth	GO:0071325	cellular response to mannitol stimulus	0.03007	1
CentralNorth	GO:0072708	response to sorbitol	0.03007	1
CentralNorth	GO:0072709	cellular response to sorbitol	0.03007	1
CentralNorth	GO:0075733	intracellular transport of virus	0.03007	1
CentralNorth	GO:0009668	plastid membrane organization	0.03076	1
CentralNorth	GO:0034248	regulation of cellular amide metabolic process	0.03184	1
CentralNorth	GO:0042430	indole-containing compound metabolic process	0.03184	1
CentralNorth	GO:0045087	innate immune response	0.03213	1
CentralNorth	GO:0040007	growth	0.03268	1
CentralNorth	GO:0006004	fucose metabolic process	0.03302	1
CentralNorth	GO:0010189	vitamin E biosynthetic process	0.03302	1
CentralNorth	GO:0042360	vitamin E metabolic process	0.03302	1
CentralNorth	GO:0062013	positive regulation of small molecule metabolic process	0.03422	1
CentralNorth	GO:0000911	cytokinesis by cell plate formation	0.03466	1
CentralNorth	GO:0016114	terpenoid biosynthetic process	0.03553	1
CentralNorth	GO:0032506	cytokinetic process	0.03602	1
CentralNorth	GO:1902410	mitotic cytokinetic process	0.03602	1
CentralNorth	GO:0006775	fat-soluble vitamin metabolic process	0.03632	1
CentralNorth	GO:0032352	positive regulation of hormone metabolic process	0.03632	1
CentralNorth	GO:0032952	regulation of (1->3)-beta-D-glucan metabolic process	0.03632	1
CentralNorth	GO:0032953	regulation of (1->3)-beta-D-glucan biosynthetic process	0.03632	1
CentralNorth	GO:0042362	fat-soluble vitamin biosynthetic process	0.03632	1
CentralNorth	GO:0046785	microtubule polymerization	0.03632	1
CentralNorth	GO:1901605	alpha-amino acid metabolic process	0.03659	1
CentralNorth	GO:0006955	immune response	0.03734	1
CentralNorth	GO:0006720	isoprenoid metabolic process	0.03793	1
CentralNorth	GO:0042737	drug catabolic process	0.03885	1
CentralNorth	GO:0051781	positive regulation of cell division	0.03975	1
CentralNorth	GO:0048518	positive regulation of biological process	0.04061	1
CentralNorth	GO:0032501	multicellular organismal process	0.0413	1
CentralNorth	GO:0022604	regulation of cell morphogenesis	0.04326	1
CentralNorth	GO:0002082	regulation of oxidative phosphorylation	0.04476	1
CentralNorth	GO:0006498	N-terminal protein lipidation	0.04476	1
CentralNorth	GO:0006499	N-terminal protein myristoylation	0.04476	1
CentralNorth	GO:0007142	male meiosis II	0.04476	1
CentralNorth	GO:0010372	positive regulation of gibberellin biosynthetic process	0.04476	1
CentralNorth	GO:0018065	protein-cofactor linkage	0.04476	1
CentralNorth	GO:0018377	protein myristoylation	0.04476	1
CentralNorth	GO:0031117	positive regulation of microtubule depolymerization	0.04476	1
CentralNorth	GO:0034337	RNA folding	0.04476	1
CentralNorth	GO:0043393	regulation of protein binding	0.04476	1
CentralNorth	GO:0045981	positive regulation of nucleotide metabolic process	0.04476	1
CentralNorth	GO:0048479	style development	0.04476	1
CentralNorth	GO:0070509	calcium ion import	0.04476	1
CentralNorth	GO:1900544	positive regulation of purine nucleotide metabolic process	0.04476	1
CentralNorth	GO:1903580	positive regulation of ATP metabolic process	0.04476	1
CentralNorth	GO:1903862	positive regulation of oxidative phosphorylation	0.04476	1
CentralNorth	GO:1905181	regulation of urease activity	0.04476	1
CentralNorth	GO:1905182	positive regulation of urease activity	0.04476	1
CentralNorth	GO:2000029	regulation of proanthocyanidin biosynthetic process	0.04476	1
CentralNorth	GO:0009559	embryo sac central cell differentiation	0.04631	1
CentralNorth	GO:0032269	negative regulation of cellular protein metabolic process	0.04638	1
CentralNorth	GO:0015698	inorganic anion transport	0.04677	1
CentralNorth	GO:0080134	regulation of response to stress	0.04693	1
CentralNorth	GO:2000652	regulation of secondary cell wall biogenesis	0.0485	1
CentralEast	GO:0006558	L-phenylalanine metabolic process	1.6e-06	0.0044304
CentralEast	GO:1902221	erythrose 4-phosphate/phosphoenolpyruvate family amino acid metabolic process	1.6e-06	0.0044304
CentralEast	GO:0009814	defense response, incompatible interaction	1e-05	0.01846
CentralEast	GO:0009074	aromatic amino acid family catabolic process	1.8e-05	0.024921
CentralEast	GO:0051336	regulation of hydrolase activity	3.9e-05	0.0431964
CentralEast	GO:1901606	alpha-amino acid catabolic process	8.9e-05	0.0727851
CentralEast	GO:0042335	cuticle development	9.2e-05	0.0727851
CentralEast	GO:0009063	cellular amino acid catabolic process	0.00012	0.08307
CentralEast	GO:0009072	aromatic amino acid family metabolic process	0.00024	0.143988
CentralEast	GO:0009817	defense response to fungus, incompatible interaction	0.00026	0.143988
CentralEast	GO:0080187	floral organ senescence	0.00037	0.159218
CentralEast	GO:0006955	immune response	0.00039	0.159218
CentralEast	GO:0016054	organic acid catabolic process	0.00041	0.159218
CentralEast	GO:0046395	carboxylic acid catabolic process	0.00041	0.159218
CentralEast	GO:0006559	L-phenylalanine catabolic process	0.00046	0.159218
CentralEast	GO:1902222	erythrose 4-phosphate/phosphoenolpyruvate family amino acid catabolic process	0.00046	0.159218
CentralEast	GO:0051552	flavone metabolic process	0.00062	0.16614
CentralEast	GO:0051553	flavone biosynthetic process	0.00062	0.16614
CentralEast	GO:0051554	flavonol metabolic process	0.00062	0.16614
CentralEast	GO:0051555	flavonol biosynthetic process	0.00062	0.16614
CentralEast	GO:0080163	regulation of protein serine/threonine phosphatase activity	0.00063	0.16614
CentralEast	GO:0045087	innate immune response	0.0007	0.176209
CentralEast	GO:0034754	cellular hormone metabolic process	0.00084	0.202257
CentralEast	GO:0002376	immune system process	0.001	0.23075
CentralEast	GO:0030026	cellular manganese ion homeostasis	0.00154	0.341141
CentralEast	GO:0009310	amine catabolic process	0.00186	0.379749
CentralEast	GO:0042402	cellular biogenic amine catabolic process	0.00186	0.379749
CentralEast	GO:0050790	regulation of catalytic activity	0.00192	0.379749
CentralEast	GO:0043666	regulation of phosphoprotein phosphatase activity	0.0022	0.420124
CentralEast	GO:0035304	regulation of protein dephosphorylation	0.00259	0.462691
CentralEast	GO:0055071	manganese ion homeostasis	0.00259	0.462691
CentralEast	GO:0042435	indole-containing compound biosynthetic process	0.003	0.495255
CentralEast	GO:0044282	small molecule catabolic process	0.00303	0.495255
CentralEast	GO:0010042	response to manganese ion	0.00313	0.495255
CentralEast	GO:0015720	allantoin transport	0.00313	0.495255
CentralEast	GO:0019220	regulation of phosphate metabolic process	0.00345	0.505707
CentralEast	GO:0051174	regulation of phosphorus metabolic process	0.00345	0.505707
CentralEast	GO:0006570	tyrosine metabolic process	0.00347	0.505707
CentralEast	GO:0015893	drug transport	0.00364	0.51688
CentralEast	GO:1901605	alpha-amino acid metabolic process	0.00461	0.638254
CentralEast	GO:0030186	melatonin metabolic process	0.00504	0.649867
CentralEast	GO:0030187	melatonin biosynthetic process	0.00504	0.649867
CentralEast	GO:0010921	regulation of phosphatase activity	0.00512	0.649867
CentralEast	GO:0006569	tryptophan catabolic process	0.00573	0.649867
CentralEast	GO:0015855	pyrimidine nucleobase transport	0.00573	0.649867
CentralEast	GO:0015857	uracil transport	0.00573	0.649867
CentralEast	GO:0043100	pyrimidine nucleobase salvage	0.00573	0.649867
CentralEast	GO:0046218	indolalkylamine catabolic process	0.00573	0.649867
CentralEast	GO:0051345	positive regulation of hydrolase activity	0.00575	0.649867
CentralEast	GO:0065009	regulation of molecular function	0.00709	0.759209
CentralEast	GO:0035303	regulation of dephosphorylation	0.00716	0.759209
CentralEast	GO:0006571	tyrosine biosynthetic process	0.00729	0.759209
CentralEast	GO:0090630	activation of GTPase activity	0.00729	0.759209
CentralEast	GO:0009056	catabolic process	0.00748	0.759209
CentralEast	GO:0042430	indole-containing compound metabolic process	0.00754	0.759209
CentralEast	GO:0009749	response to glucose	0.00785	0.770462
CentralEast	GO:0071248	cellular response to metal ion	0.00793	0.770462
CentralEast	GO:0032268	regulation of cellular protein metabolic process	0.00854	0.779422
CentralEast	GO:0010244	response to low fluence blue light stimulus by blue low-fluence system	0.00903	0.779422
CentralEast	GO:0035865	cellular response to potassium ion	0.00903	0.779422
CentralEast	GO:0042436	indole-containing compound catabolic process	0.00903	0.779422
CentralEast	GO:0043547	positive regulation of GTPase activity	0.00903	0.779422
CentralEast	GO:0009735	response to cytokinin	0.00917	0.779422
CentralEast	GO:0009750	response to fructose	0.00935	0.779422
CentralEast	GO:0090693	plant organ senescence	0.00944	0.779422
CentralEast	GO:0009094	L-phenylalanine biosynthetic process	0.01093	0.779422
CentralEast	GO:0035864	response to potassium ion	0.01093	0.779422
CentralEast	GO:1902223	erythrose 4-phosphate/phosphoenolpyruvate family amino acid biosynthetic process	0.01093	0.779422
CentralEast	GO:0010193	response to ozone	0.0112	0.779422
CentralEast	GO:0009746	response to hexose	0.01149	0.779422
CentralEast	GO:0009723	response to ethylene	0.0119	0.779422
CentralEast	GO:0022900	electron transport chain	0.01236	0.779422
CentralEast	GO:0031399	regulation of protein modification process	0.01236	0.779422
CentralEast	GO:0034284	response to monosaccharide	0.01279	0.779422
CentralEast	GO:0016180	snRNA processing	0.01299	0.779422
CentralEast	GO:0043087	regulation of GTPase activity	0.01299	0.779422
CentralEast	GO:0006952	defense response	0.01345	0.779422
CentralEast	GO:0051246	regulation of protein metabolic process	0.01385	0.779422
CentralEast	GO:0006398	mRNA 3'-end processing by stem-loop binding and cleavage	0.01475	0.779422
CentralEast	GO:0006426	glycyl-tRNA aminoacylation	0.01475	0.779422
CentralEast	GO:0007202	activation of phospholipase C activity	0.01475	0.779422
CentralEast	GO:0009848	indoleacetic acid biosynthetic process via tryptophan	0.01475	0.779422
CentralEast	GO:0010517	regulation of phospholipase activity	0.01475	0.779422
CentralEast	GO:0010518	positive regulation of phospholipase activity	0.01475	0.779422
CentralEast	GO:0010863	positive regulation of phospholipase C activity	0.01475	0.779422
CentralEast	GO:0010919	regulation of inositol phosphate biosynthetic process	0.01475	0.779422
CentralEast	GO:0017186	peptidyl-pyroglutamic acid biosynthetic process, using glutaminyl-peptide cyclotransferase	0.01475	0.779422
CentralEast	GO:0018199	peptidyl-glutamine modification	0.01475	0.779422
CentralEast	GO:0032959	inositol trisphosphate biosynthetic process	0.01475	0.779422
CentralEast	GO:0032960	regulation of inositol trisphosphate biosynthetic process	0.01475	0.779422
CentralEast	GO:0043686	co-translational protein modification	0.01475	0.779422
CentralEast	GO:0060191	regulation of lipase activity	0.01475	0.779422
CentralEast	GO:0060193	positive regulation of lipase activity	0.01475	0.779422
CentralEast	GO:0071894	histone H2B conserved C-terminal lysine ubiquitination	0.01475	0.779422
CentralEast	GO:0090356	negative regulation of auxin metabolic process	0.01475	0.779422
CentralEast	GO:0090392	sepal giant cell differentiation	0.01475	0.779422
CentralEast	GO:0097264	self proteolysis	0.01475	0.779422
CentralEast	GO:1900274	regulation of phospholipase C activity	0.01475	0.779422
CentralEast	GO:1901996	regulation of indoleacetic acid biosynthetic process via tryptophan	0.01475	0.779422
CentralEast	GO:1901997	negative regulation of indoleacetic acid biosynthetic process via tryptophan	0.01475	0.779422
CentralEast	GO:1903775	regulation of DNA double-strand break processing	0.01475	0.779422
CentralEast	GO:2001166	regulation of histone H2B ubiquitination	0.01475	0.779422
CentralEast	GO:2001173	regulation of histone H2B conserved C-terminal lysine ubiquitination	0.01475	0.779422
CentralEast	GO:0006855	drug transmembrane transport	0.0151	0.779422
CentralEast	GO:0006012	galactose metabolic process	0.0152	0.779422
CentralEast	GO:0008655	pyrimidine-containing compound salvage	0.0152	0.779422
CentralEast	GO:0009684	indoleacetic acid biosynthetic process	0.0152	0.779422
CentralEast	GO:0016073	snRNA metabolic process	0.0152	0.779422
CentralEast	GO:0032958	inositol phosphate biosynthetic process	0.01756	0.892177
CentralEast	GO:0017144	drug metabolic process	0.01776	0.894135
CentralEast	GO:0006520	cellular amino acid metabolic process	0.01825	0.910527
CentralEast	GO:0017148	negative regulation of translation	0.01965	0.966945
CentralEast	GO:0010150	leaf senescence	0.01973	0.966945
CentralEast	GO:0010048	vernalization response	0.02007	0.974979
CentralEast	GO:0009620	response to fungus	0.02128	1
CentralEast	GO:0009095	aromatic amino acid family biosynthetic process, prephenate pathway	0.02272	1
CentralEast	GO:0009683	indoleacetic acid metabolic process	0.02272	1
CentralEast	GO:0034249	negative regulation of cellular amide metabolic process	0.0239	1
CentralEast	GO:0007568	aging	0.02444	1
CentralEast	GO:0098542	defense response to other organism	0.02753	1
CentralEast	GO:0000302	response to reactive oxygen species	0.02868	1
CentralEast	GO:0000738	DNA catabolic process, exonucleolytic	0.02929	1
CentralEast	GO:0007035	vacuolar acidification	0.02929	1
CentralEast	GO:0007167	enzyme linked receptor protein signaling pathway	0.02929	1
CentralEast	GO:0007178	transmembrane receptor protein serine/threonine kinase signaling pathway	0.02929	1
CentralEast	GO:0008334	histone mRNA metabolic process	0.02929	1
CentralEast	GO:0009398	FMN biosynthetic process	0.02929	1
CentralEast	GO:0015939	pantothenate metabolic process	0.02929	1
CentralEast	GO:0015940	pantothenate biosynthetic process	0.02929	1
CentralEast	GO:0033182	regulation of histone ubiquitination	0.02929	1
CentralEast	GO:0035023	regulation of Rho protein signal transduction	0.02929	1
CentralEast	GO:0035024	negative regulation of Rho protein signal transduction	0.02929	1
CentralEast	GO:0044821	meiotic telomere tethering at nuclear periphery	0.02929	1
CentralEast	GO:0045041	protein import into mitochondrial intermembrane space	0.02929	1
CentralEast	GO:0045141	meiotic telomere clustering	0.02929	1
CentralEast	GO:0046444	FMN metabolic process	0.02929	1
CentralEast	GO:0046580	negative regulation of Ras protein signal transduction	0.02929	1
CentralEast	GO:0051058	negative regulation of small GTPase mediated signal transduction	0.02929	1
CentralEast	GO:0051452	intracellular pH reduction	0.02929	1
CentralEast	GO:0070197	meiotic attachment of telomere to nuclear envelope	0.02929	1
CentralEast	GO:0090220	chromosome localization to nuclear envelope involved in homologous chromosome segregation	0.02929	1
CentralEast	GO:0090628	plant epidermal cell fate specification	0.02929	1
CentralEast	GO:0097240	chromosome attachment to the nuclear envelope	0.02929	1
CentralEast	GO:0042445	hormone metabolic process	0.02972	1
CentralEast	GO:0009408	response to heat	0.03293	1
CentralEast	GO:0048767	root hair elongation	0.03316	1
CentralEast	GO:0001676	long-chain fatty acid metabolic process	0.03461	1
CentralEast	GO:0019856	pyrimidine nucleobase biosynthetic process	0.03461	1
CentralEast	GO:0031123	RNA 3'-end processing	0.0356	1
CentralEast	GO:0071241	cellular response to inorganic substance	0.0356	1
CentralEast	GO:0009607	response to biotic stimulus	0.03699	1
CentralEast	GO:0009645	response to low light intensity stimulus	0.03788	1
CentralEast	GO:0042446	hormone biosynthetic process	0.03997	1
CentralEast	GO:0009867	jasmonic acid mediated signaling pathway	0.04068	1
CentralEast	GO:0043628	ncRNA 3'-end processing	0.04127	1
CentralEast	GO:0043647	inositol phosphate metabolic process	0.04127	1
CentralEast	GO:0006470	protein dephosphorylation	0.04166	1
CentralEast	GO:0032269	negative regulation of cellular protein metabolic process	0.04279	1
CentralEast	GO:0042542	response to hydrogen peroxide	0.04338	1
CentralEast	GO:0000729	DNA double-strand break processing	0.04361	1
CentralEast	GO:0006567	threonine catabolic process	0.04361	1
CentralEast	GO:0010220	positive regulation of vernalization response	0.04361	1
CentralEast	GO:0010372	positive regulation of gibberellin biosynthetic process	0.04361	1
CentralEast	GO:0032877	positive regulation of DNA endoreduplication	0.04361	1
CentralEast	GO:0040014	regulation of multicellular organism growth	0.04361	1
CentralEast	GO:0045740	positive regulation of DNA replication	0.04361	1
CentralEast	GO:0048442	sepal development	0.04361	1
CentralEast	GO:0048464	flower calyx development	0.04361	1
CentralEast	GO:0051382	kinetochore assembly	0.04361	1
CentralEast	GO:0070509	calcium ion import	0.04361	1
CentralEast	GO:0071287	cellular response to manganese ion	0.04361	1
CentralEast	GO:0071963	establishment or maintenance of cell polarity regulating cell shape	0.04361	1
CentralEast	GO:0080005	photosystem stoichiometry adjustment	0.04361	1
CentralEast	GO:2000105	positive regulation of DNA-dependent DNA replication	0.04361	1
CentralEast	GO:2000769	regulation of establishment or maintenance of cell polarity regulating cell shape	0.04361	1
CentralEast	GO:0006206	pyrimidine nucleobase metabolic process	0.04477	1
CentralEast	GO:0071395	cellular response to jasmonic acid stimulus	0.04573	1
CentralEast	GO:0042493	response to drug	0.04573	1
CentralEast	GO:0051248	negative regulation of protein metabolic process	0.04735	1
CentralEast	GO:0055076	transition metal ion homeostasis	0.04735	1
CentralEast	GO:0030003	cellular cation homeostasis	0.04746	1
CentralEast	GO:0042136	neurotransmitter biosynthetic process	0.04838	1

## Sheet: Tajimas'D KEGG enrichment
Supplementary Table 7. KEGG pathways enriched for genes under selection by Tajima's D. Tajima’s D, compares the average number of pairwise differences (π) and the number of segregating sites (S). A negative value indicates positive selection. These values were calculated for 10k windows (with a slide of 10k) and the bottom 1% of the windows were considered outliers.
Population	Pathway	PathwayID	Significant.Total	Pvalue	FDR
Central	Phagosome	sita04145	4/26	4.04672e-05	0.00513934
Central	Phosphatidylinositol signaling system	sita04070	3/20	0.00020406	0.0129578
Central	Galactose metabolism	sita00052	2/16	0.00254866	0.0766018
Central	AGE-RAGE signaling pathway in diabetic complications	sita04933	1/3	0.00272893	0.0766018
Central	Pentose phosphate pathway	sita00030	2/17	0.00325447	0.0766018
Central	Phenylpropanoid biosynthesis	sita00940	2/18	0.0040932	0.0766018
Central	Endocytosis	sita04144	5/60	0.00428315	0.0766018
Central	Glycolysis / Gluconeogenesis	sita00010	3/34	0.00482531	0.0766018
Central	Stilbenoid, diarylheptanoid and gingerol biosynthesis	sita00945	1/6	0.010881	0.145288
Central	Amino sugar and nucleotide sugar metabolism	sita00520	3/40	0.0119938	0.145288
Central	Arginine and proline metabolism	sita00330	2/24	0.012721	0.145288
Central	Glycerophospholipid metabolism	sita00564	3/41	0.013728	0.145288
Central	Carbon fixation in photosynthetic organisms	sita00710	2/25	0.014894	0.145503
Central	Base excision repair	sita03410	2/26	0.0173154	0.157075
Central	Diterpenoid biosynthesis	sita00904	1/9	0.0243378	0.201722
Central	Purine metabolism	sita00230	3/46	0.0254138	0.201722
Central	Starch and sucrose metabolism	sita00500	2/30	0.0297526	0.21145
Central	Riboflavin metabolism	sita00740	1/10	0.0299693	0.21145
WestCoast	Plant hormone signal transduction	sita04075	7/40	3.11682e-07	3.95837e-05
WestCoast	Carbon fixation in photosynthetic organisms	sita00710	4/25	2.92789e-05	0.00185921
WestCoast	Basal transcription factors	sita03022	4/29	9.86867e-05	0.00417774
WestCoast	Phosphatidylinositol signaling system	sita04070	3/20	0.00020406	0.0064789
WestCoast	Inositol phosphate metabolism	sita00562	3/25	0.000794503	0.0173558
WestCoast	Phagosome	sita04145	3/26	0.00100493	0.0173558
WestCoast	Fatty acid biosynthesis	sita00061	2/13	0.00109328	0.0173558
WestCoast	Nitrogen metabolism	sita00910	2/13	0.00109328	0.0173558
WestCoast	Sphingolipid metabolism	sita00600	2/14	0.00148116	0.0198238
WestCoast	Pyruvate metabolism	sita00620	3/28	0.00156093	0.0198238
WestCoast	Sulfur metabolism	sita00920	2/15	0.00196201	0.0226523
WestCoast	Cysteine and methionine metabolism	sita00270	4/44	0.00254346	0.0266595
WestCoast	Glycosphingolipid biosynthesis - globo and isoglobo series	sita00603	1/3	0.00272893	0.0266595
WestCoast	Plant-pathogen interaction	sita04626	3/32	0.0034067	0.0309036
WestCoast	Fructose and mannose metabolism	sita00051	2/19	0.00507898	0.043002
WestCoast	Peroxisome	sita04146	3/37	0.00778388	0.0617845
WestCoast	Monobactam biosynthesis	sita00261	1/6	0.010881	0.0812872
WestCoast	Glycerophospholipid metabolism	sita00564	3/41	0.013728	0.0968589
WestCoast	Fatty acid elongation	sita00062	1/7	0.0147855	0.0988294
WestCoast	Lysine biosynthesis	sita00300	1/8	0.0192736	0.118881
WestCoast	Endocytosis	sita04144	4/60	0.022666	0.118881
WestCoast	Alanine, aspartate and glutamate metabolism	sita00250	2/28	0.0229577	0.118881
WestCoast	Cutin, suberine and wax biosynthesis	sita00073	1/9	0.0243378	0.118881
WestCoast	Selenocompound metabolism	sita00450	1/9	0.0243378	0.118881
WestCoast	Other glycan degradation	sita00511	1/9	0.0243378	0.118881
WestCoast	Diterpenoid biosynthesis	sita00904	1/9	0.0243378	0.118881
WestCoast	Starch and sucrose metabolism	sita00500	2/30	0.0297526	0.139948
WestCoast	Glycolysis / Gluconeogenesis	sita00010	2/34	0.04717	0.206572
WestCoast	Homologous recombination	sita03440	2/34	0.04717	0.206572
Central North	Phosphonate and phosphinate metabolism	sita00440	2/3	1.65707e-06	0.000105224
Central North	AGE-RAGE signaling pathway in diabetic complications	sita04933	2/3	1.65707e-06	0.000105224
Central North	Phenylpropanoid biosynthesis	sita00940	3/18	0.000106089	0.00364058
Central North	Starch and sucrose metabolism	sita00500	4/30	0.000129765	0.00364058
Central North	Ether lipid metabolism	sita00565	2/8	0.00014333	0.00364058
Central North	Sulfur relay system	sita04122	2/9	0.00023631	0.00500189
Central North	Lysine degradation	sita00310	2/15	0.00196201	0.0355965
Central North	Galactose metabolism	sita00052	2/16	0.00254866	0.04046
Central North	Glycolysis / Gluconeogenesis	sita00010	3/34	0.00482531	0.0680905
Central North	Ubiquinone and other terpenoid-quinone biosynthesis	sita00130	2/22	0.00906311	0.115102
Central North	Stilbenoid, diarylheptanoid and gingerol biosynthesis	sita00945	1/6	0.010881	0.115157
Central North	ABC transporters	sita02010	1/6	0.010881	0.115157
Central North	Amino sugar and nucleotide sugar metabolism	sita00520	3/40	0.0119938	0.115398
Central North	Protein export	sita03060	2/24	0.012721	0.115398
Central North	Glycerophospholipid metabolism	sita00564	3/41	0.013728	0.116231
Central North	Carbon fixation in photosynthetic organisms	sita00710	2/25	0.014894	0.118221
Central North	Phagosome	sita04145	2/26	0.0173154	0.129356
Central North	Biotin metabolism	sita00780	1/8	0.0192736	0.135986
Central North	Endocytosis	sita04144	4/60	0.022666	0.145781
Central North	Alanine, aspartate and glutamate metabolism	sita00250	2/28	0.0229577	0.145781
Central North	Vitamin B6 metabolism	sita00750	1/9	0.0243378	0.147185
Central North	RNA polymerase	sita03020	2/30	0.0297526	0.165483
Central North	Riboflavin metabolism	sita00740	1/10	0.0299693	0.165483
Central North	Plant-pathogen interaction	sita04626	2/32	0.0377955	0.200001
Central North	Glycine, serine and threonine metabolism	sita00260	2/33	0.0423116	0.214943
CentralEast	Plant hormone signal transduction	sita04075	11/40	3.43397e-13	4.36114e-11
CentralEast	Pentose and glucuronate interconversions	sita00040	3/14	2.16172e-05	0.000915129
CentralEast	Cyanoamino acid metabolism	sita00460	3/14	2.16172e-05	0.000915129
CentralEast	Proteasome	sita03050	5/36	3.44416e-05	0.00109352
CentralEast	mRNA surveillance pathway	sita03015	6/49	6.79457e-05	0.00172582
CentralEast	Phenylpropanoid biosynthesis	sita00940	3/18	0.000106089	0.00224555
CentralEast	Diterpenoid biosynthesis	sita00904	2/9	0.00023631	0.00393514
CentralEast	Cysteine and methionine metabolism	sita00270	5/44	0.000247883	0.00393514
CentralEast	Endocytosis	sita04144	6/60	0.000658586	0.00929338
CentralEast	Amino sugar and nucleotide sugar metabolism	sita00520	4/40	0.00124101	0.0157609
CentralEast	Protein processing in endoplasmic reticulum	sita04141	7/75	0.00136941	0.0158104
CentralEast	Alanine, aspartate and glutamate metabolism	sita00250	3/28	0.00156093	0.0165199
CentralEast	Phenylalanine metabolism	sita00360	2/15	0.00196201	0.0191673
CentralEast	Starch and sucrose metabolism	sita00500	3/30	0.00234139	0.0212398
CentralEast	Galactose metabolism	sita00052	2/16	0.00254866	0.0215787
CentralEast	Glucosinolate biosynthesis	sita00966	1/3	0.00272893	0.0216608
CentralEast	Ascorbate and aldarate metabolism	sita00053	2/17	0.00325447	0.0227711
CentralEast	Folate biosynthesis	sita00790	2/17	0.00325447	0.0227711
CentralEast	Plant-pathogen interaction	sita04626	3/32	0.0034067	0.0227711
CentralEast	Aminoacyl-tRNA biosynthesis	sita00970	4/47	0.00413393	0.0262505
CentralEast	Homologous recombination	sita03440	3/34	0.00482531	0.0280448
CentralEast	Fructose and mannose metabolism	sita00051	2/19	0.00507898	0.0280448
CentralEast	Glutathione metabolism	sita00480	2/19	0.00507898	0.0280448
CentralEast	Mismatch repair	sita03430	2/21	0.00754934	0.0384381
CentralEast	Linoleic acid metabolism	sita00591	1/5	0.00756655	0.0384381
CentralEast	Autophagy - other	sita04136	2/23	0.0107821	0.0511808
CentralEast	Zeatin biosynthesis	sita00908	1/6	0.010881	0.0511808
CentralEast	Ubiquitin mediated proteolysis	sita04120	4/55	0.0126063	0.0571787
CentralEast	Fatty acid elongation	sita00062	1/7	0.0147855	0.0591106
CentralEast	Sesquiterpenoid and triterpenoid biosynthesis	sita00909	1/7	0.0147855	0.0591106
CentralEast	Inositol phosphate metabolism	sita00562	2/25	0.014894	0.0591106
CentralEast	Carbon fixation in photosynthetic organisms	sita00710	2/25	0.014894	0.0591106
CentralEast	Base excision repair	sita03410	2/26	0.0173154	0.064678
CentralEast	Phagosome	sita04145	2/26	0.0173154	0.064678
CentralEast	Ether lipid metabolism	sita00565	1/8	0.0192736	0.0699357
CentralEast	Cutin, suberine and wax biosynthesis	sita00073	1/9	0.0243378	0.0813393
CentralEast	Selenocompound metabolism	sita00450	1/9	0.0243378	0.0813393
CentralEast	Vitamin B6 metabolism	sita00750	1/9	0.0243378	0.0813393
CentralEast	Purine metabolism	sita00230	3/46	0.0254138	0.0827577
CentralEast	Basal transcription factors	sita03022	2/29	0.0262049	0.0832005
CentralEast	Oxidative phosphorylation	sita00190	5/76	0.0295628	0.0915727
CentralEast	DNA replication	sita03030	2/32	0.0377955	0.114286
CentralEast	Glycine, serine and threonine metabolism	sita00260	2/33	0.0423116	0.12106
CentralEast	Photosynthesis - antenna proteins	sita00196	1/12	0.0428952	0.12106
CentralEast	Thiamine metabolism	sita00730	1/12	0.0428952	0.12106
CentralEast	Glycolysis / Gluconeogenesis	sita00010	2/34	0.04717	0.13023

## Sheet: IntHaploScore KEGG Enrich
Supplementary Table 7. KEGG pathways enriched for genes under selection by Integrated haplotype score. To find genomic regions associated with natural selection, we estimated the fraction of SNP that have |iHS|>2.0 in each 100kbp window, with a slide of 10Kbp. The windows with the highest fraction are considered outliers.
Population	Pathway	PathwayID	Significant.Total	Pvalue	FDR
Central	Plant-pathogen interaction	sita04626	5/32	1.04249e-05	0.000851499
Central	Fatty acid biosynthesis	sita00061	3/13	1.34094e-05	0.000851499
Central	ABC transporters	sita02010	2/6	4.13012e-05	0.00174842
Central	Phosphatidylinositol signaling system	sita04070	3/20	0.00020406	0.0064789
Central	Plant hormone signal transduction	sita04075	4/40	0.00124101	0.0290583
Central	Glycerophospholipid metabolism	sita00564	4/41	0.00149707	0.0290583
Central	Oxidative phosphorylation	sita00190	7/76	0.00160164	0.0290583
Central	Sulfur metabolism	sita00920	2/15	0.00196201	0.0311469
Central	Synthesis and degradation of ketone bodies	sita00072	1/3	0.00272893	0.0346574
Central	Phosphonate and phosphinate metabolism	sita00440	1/3	0.00272893	0.0346574
Central	Ribosome	sita03010	12/129	0.00403763	0.0433197
Central	Phenylpropanoid biosynthesis	sita00940	2/18	0.0040932	0.0433197
Central	Valine, leucine and isoleucine degradation	sita00280	2/23	0.0107821	0.0921255
Central	Other types of O-glycan biosynthesis	sita00514	1/6	0.010881	0.0921255
Central	Stilbenoid, diarylheptanoid and gingerol biosynthesis	sita00945	1/6	0.010881	0.0921255
Central	Biosynthesis of unsaturated fatty acids	sita01040	1/7	0.0147855	0.111267
Central	Carbon fixation in photosynthetic organisms	sita00710	2/25	0.014894	0.111267
Central	Ether lipid metabolism	sita00565	1/8	0.0192736	0.127563
Central	Biotin metabolism	sita00780	1/8	0.0192736	0.127563
Central	Cysteine and methionine metabolism	sita00270	3/44	0.0200887	0.127563
Central	Endocytosis	sita04144	4/60	0.022666	0.132529
Central	Pyruvate metabolism	sita00620	2/28	0.0229577	0.132529
Central	Purine metabolism	sita00230	3/46	0.0254138	0.140328
Central	Protein processing in endoplasmic reticulum	sita04141	5/75	0.0267234	0.141411
Central	RNA polymerase	sita03020	2/30	0.0297526	0.146388
Central	Riboflavin metabolism	sita00740	1/10	0.0299693	0.146388
Central	Glyoxylate and dicarboxylate metabolism	sita00630	2/31	0.0336125	0.158103
Central	Thiamine metabolism	sita00730	1/12	0.0428952	0.19456
WestCoast	Galactose metabolism	sita00052	3/16	5.06076e-05	0.00642716
WestCoast	Fatty acid biosynthesis	sita00061	2/13	0.00109328	0.064736
WestCoast	Alanine, aspartate and glutamate metabolism	sita00250	3/28	0.00156093	0.064736
WestCoast	Fatty acid degradation	sita00071	2/16	0.00254866	0.064736
WestCoast	alpha-Linolenic acid metabolism	sita00592	2/16	0.00254866	0.064736
WestCoast	beta-Alanine metabolism	sita00410	2/17	0.00325447	0.0688863
WestCoast	Phosphatidylinositol signaling system	sita04070	2/20	0.00622617	0.109839
WestCoast	Linoleic acid metabolism	sita00591	1/5	0.00756655	0.109839
WestCoast	Peroxisome	sita04146	3/37	0.00778388	0.109839
WestCoast	Valine, leucine and isoleucine degradation	sita00280	2/23	0.0107821	0.136933
WestCoast	Biosynthesis of unsaturated fatty acids	sita01040	1/7	0.0147855	0.170705
WestCoast	Ether lipid metabolism	sita00565	1/8	0.0192736	0.181817
WestCoast	Arachidonic acid metabolism	sita00590	1/8	0.0192736	0.181817
WestCoast	Selenocompound metabolism	sita00450	1/9	0.0243378	0.181817
WestCoast	Other glycan degradation	sita00511	1/9	0.0243378	0.181817
WestCoast	Vitamin B6 metabolism	sita00750	2/9	0.0243378	0.181817
WestCoast	Diterpenoid biosynthesis	sita00904	1/9	0.0243378	0.181817
WestCoast	Terpenoid backbone biosynthesis	sita00900	2/31	0.0336125	0.237155
WestCoast	Plant-pathogen interaction	sita04626	2/32	0.0377955	0.252633
WestCoast	Glycine, serine and threonine metabolism	sita00260	2/33	0.0423116	0.268679
CentralNorth	Sulfur relay system	sita04122	2/9	0.00023631	0.0148961
CentralNorth	Circadian rhythm - plant	sita04712	3/21	0.00027554	0.0148961
CentralNorth	Glycolysis / Gluconeogenesis	sita00010	4/34	0.000351876	0.0148961
CentralNorth	Glyoxylate and dicarboxylate metabolism	sita00630	3/31	0.00283435	0.0826635
CentralNorth	Tryptophan metabolism	sita00380	2/17	0.00325447	0.0826635
CentralNorth	Citrate cycle (TCA cycle)	sita00020	2/20	0.00622617	0.131787
CentralNorth	Carbon fixation in photosynthetic organisms	sita00710	2/25	0.014894	0.27022
CentralNorth	Phagosome	sita04145	2/26	0.0173154	0.274881
CentralNorth	Pyruvate metabolism	sita00620	2/28	0.0229577	0.323959
CentralNorth	DNA replication	sita03030	2/32	0.0377955	0.436366
CentralNorth	Plant-pathogen interaction	sita04626	2/32	0.0377955	0.436366
CentralNorth	Glycine, serine and threonine metabolism	sita00260	2/33	0.0423116	0.447798
CentralNorth	Homologous recombination	sita03440	2/34	0.04717	0.455091
CentralEast	beta-Alanine metabolism	sita00410	4/17	1.10746e-06	0.000140648
CentralEast	Inositol phosphate metabolism	sita00562	4/25	2.92789e-05	0.00185921
CentralEast	Phosphatidylinositol signaling system	sita04070	3/20	0.00020406	0.00863853
CentralEast	RNA degradation	sita03018	5/50	0.000830198	0.0263588
CentralEast	Plant hormone signal transduction	sita04075	4/40	0.00124101	0.0315218
CentralEast	Fatty acid degradation	sita00071	2/16	0.00254866	0.0433217
CentralEast	Propanoate metabolism	sita00640	2/16	0.00254866	0.0433217
CentralEast	AGE-RAGE signaling pathway in diabetic complications	sita04933	1/3	0.00272893	0.0433217
CentralEast	DNA replication	sita03030	3/32	0.0034067	0.0480723
CentralEast	Homologous recombination	sita03440	3/34	0.00482531	0.0612814
CentralEast	Mismatch repair	sita03430	2/21	0.00754934	0.0871605
CentralEast	Zeatin biosynthesis	sita00908	1/6	0.010881	0.106299
CentralEast	ABC transporters	sita02010	1/6	0.010881	0.106299
CentralEast	Biosynthesis of unsaturated fatty acids	sita01040	1/7	0.0147855	0.134126
CentralEast	Base excision repair	sita03410	2/26	0.0173154	0.135986
CentralEast	Lysine biosynthesis	sita00300	1/8	0.0192736	0.135986
CentralEast	Ether lipid metabolism	sita00565	1/8	0.0192736	0.135986
CentralEast	Non-homologous end-joining	sita03450	1/8	0.0192736	0.135986
CentralEast	Starch and sucrose metabolism	sita00500	2/30	0.0297526	0.198873
CentralEast	Plant-pathogen interaction	sita04626	2/32	0.0377955	0.240001
CentralEast	Thiamine metabolism	sita00730	1/12	0.0428952	0.259414
