# Supplementary material for: A genome resource for green millet Setaria viridis enables discovery of agronomically valuable loci
Source: Nat Biotechnol. 2020 Oct 5;38(10):1203–10. doi: 10.1038/s41587-020-0681-2 (PMC7536120; doi:10.1038/s41587-020-0681-2)
Supplement: Supplementary file 8 — PAV matrix, non-admixed samples. [file 41587_2020_681_MOESM8_ESM.dat]

Archive with 1 entries (1 files):
- 41587_2020_681_MOESM8_ESM.dat.out
